# Supplementary material for: Amplification of the 20q Chromosomal Arm Occurs Early in Tumorigenic Transformation and May Initiate Cancer
Source: PLoS One. 2011 Jan 31;6(1):e14632. doi: 10.1371/journal.pone.0014632 (PMC3031497; doi:10.1371/journal.pone.0014632)
Supplement: Table S1 — Oncomine Concepts with significant overlap with the "secondary target genes" (0.14 MB XLS) [file pone.0014632.s010.xls]

## Sheet: concept map results
Concept type	Oncomine result	Intersection	hyper-geomatric p-value	Odds Ratio	expression	Regulators/Aberations	Comments
Oncomine Gene Expression Signatures	Glioma 10q Loss Of Heterozygosity - Top 10% over-expressed in Positive (French)	68	2.5e-09	2.44	OVER	10q-
Oncomine Gene Expression Signatures	Multiple Myeloma Del(13) - FISH - Top 5% under-expressed in Positive (Agnelli)	46	1.4e-10	3.3	Under	13-	FISH
Oncomine Gene Expression Signatures	Multiple Myeloma Chromosome 13 Deletion - Top 5% under-expressed in Positive (Agnelli)	37	2.5e-06	2.53	Under	13-
Oncomine Gene Expression Signatures	Neuroblastoma 17q Unbalanced Gain - Top 10% over-expressed in Positive (Wang)	49	8.5e-10	3.12	OVER	17q+
Oncomine Gene Expression Signatures	Multiple Myeloma Chromosome 19 Trisomy - Top 10% over-expressed in Positive (Agnelli)	88	7.8e-19	3.52	OVER	19+
Oncomine Gene Expression Signatures	Glioma 19q Loss Of Heterozygosity - Top 5% over-expressed in Positive (French)	32	0.0002	2.12	OVER	19q-
Oncomine Gene Expression Signatures	Glioma 19q Loss Of Heterozygosity - Top 5% under-expressed in Positive (French)	31	0.00044	2.05	Under	19q-
Oncomine Gene Expression Signatures	Multiple Myeloma Chromosome 1q Gain - Top 5% under-expressed in Positive (Agnelli)	44	1.5e-09	3.12	Under	1q+
Oncomine Gene Expression Signatures	Multiple Myeloma 1q21 Amplification - Top 10% over-expressed in 4+ (Carrasco)	63	1.9e-07	2.21	OVER	1q21 gain
Oncomine Gene Expression Signatures	Uveal Melanoma Chromosome 3 - Top 10% under-expressed in Monosomy 3 (Tschentscher)	42	4.6e-07	2.65	Under	3 -
Oncomine Gene Expression Signatures	Acute Myeloid Leukemia Karyotype - Top 10% under-expressed in -7 (Valk)	53	0.00025	1.79	Under	7-
Oncomine Gene Expression Signatures	Human Mammary Epithelial Cells Oncogene Transfection - Top 10% under-expressed in Activated B-Catenin (Bild)	70	3.9e-10	2.54	Under	B-Catenin
Oncomine Gene Expression Signatures	Ovarian Endometrioid Adenocarcinoma B-catenin Nuclear Accumulation - Top 10% under-expressed in Yes (Hendrix)	68	2.5e-09	2.46	Under	B-Catenin
Oncomine Gene Expression Signatures	Gastric Carcinoma B-Catenin Protein Status - Top 5% under-expressed in Positive (Hippo)	20	2.1e-06	3.96	Under	B-Catenin
Oncomine Gene Expression Signatures	Ovarian Endometrioid Adenocarcinoma CTNNB1 Mutation - Top 10% under-expressed in Positive (Hendrix)	90	6e-20	3.63	Under	B-Catenin mutant	CTNNB1 mutant
Oncomine Gene Expression Signatures	Ramos Burkitt Lymphoma CellLine - BCL6 PEST Mutant Stimulation - Top 10% under-expressed in Anti-IgM - 8 Hours (Basso)	41	4.7e-06	2.41	Under	BCL6 mutation
Oncomine Gene Expression Signatures	Acute Lymphoblastic Leukemia Cytogenetics - Top 10% over-expressed in BCR-ABL Positive (Kirschner-Schwabe)	58	8.9e-06	2	OVER	BCR-ABL	oncogene fusion protein
Oncomine Gene Expression Signatures	DAOY Medulloblastoma CellLine shRNA Knockdown - Top 10% under-expressed in Bmi-1 (Wiederschain)	70	3.9e-10	2.54	Under	Bmi-1
Oncomine Gene Expression Signatures	Cutaneous Melanoma BRAF Mutation Status - Top 5% over-expressed in Mutant (Hoek)	38	9.6e-07	2.61	OVER	BRAF mutant	regulating the MAP kinase/ERKs signaling pathway
Oncomine Gene Expression Signatures	Breast Carcinoma BRCA1 Mutation - Top 10% over-expressed in Positive (Pawitan)	82	1.3e-15	3.15	OVER	BRCA1 mutant
Oncomine Gene Expression Signatures	Chronic Myelogenous Leukemia Phase - All - Top 10% over-expressed in CD34 (Radich)	61	2.2e-07	2.24	OVER	CD34
Oncomine Gene Expression Signatures	Acute Myeloid Leukemia CEBPA Mutation - Top 10% over-expressed in Positive (Valk)	92	4.3e-21	3.75	OVER	CEBPA mutant
Oncomine Gene Expression Signatures	Human Mammary Epithelial Cells Oncogene Transfection - Top 10% over-expressed in c-Src (Bild)	92	5.6e-21	3.7	OVER	c-Src
Oncomine Gene Expression Signatures	Human Mammary Epithelial Cells Oncogene Transfection - Top 10% over-expressed in c-Src (Bild)	66	1.5e-08	2.35	OVER	c-Src
Oncomine Gene Expression Signatures	MOLT4 T-Cell Acute Lymphoblastic Leukemia CellLine Treatment - Top 10% under-expressed in Gamma-Secretase Inhibitor DAPT (Dohda)	59	4.2e-06	2.04	Under	DAPT (Notch ?)	Gamma-Secretase Inhibitor
Oncomine Gene Expression Signatures	Human Mammary Epithelial Cells Oncogene Transfection - Top 10% under-expressed in E2F3 (Bild)	92	5.6e-21	3.7	Under	E2F3
Oncomine Gene Expression Signatures	TIG3 Embryonic Lung Fibroblast CellLine siRNA Knockdown - Top 10% under-expressed in EED (Bracken)	60	2e-06	2.09	Under	EED
Oncomine Gene Expression Signatures	MCF10A Breast Carcinoma CellLine EGF Stimulation Time - Top 10% over-expressed in 480 Minutes (Amit)	72	4.3e-11	2.67	OVER	EGF
Oncomine Gene Expression Signatures	MCF7 Breast Adenocarcinoma CellLine Transfection - Top 10% under-expressed in EGFR + EGF (Creighton)	54	0.00013	1.83	Under	EGF EGFR
Oncomine Gene Expression Signatures	MCF7 Breast Adenocarcinoma CellLine Transfection - Top 10% under-expressed in MEK, Raf, ERBB2, EGFR + EGF (Creighton)	87	2.7e-18	3.46	Under	EGF EGFR MEK, Raf, ERBB2
Oncomine Gene Expression Signatures	Glioma EGFR Amplification - Top 10% over-expressed in Positive (French)	58	8.6e-06	2	OVER	EGFR
Oncomine Gene Expression Signatures	MCF7 Breast Adenocarcinoma CellLine Transfection - Top 10% under-expressed in ERBB2 (Creighton)	73	2e-11	2.7	Under	ERBB2
Oncomine Gene Expression Signatures	U2OS Osteosarcoma CellLine Treatment - Top 10% under-expressed in Estrogen (Monroe)	46	1.1e-06	2.43	Under	Estrogen
Oncomine Gene Expression Signatures	MCF7/BUS Breast Adenocarcinoma CellLine Estrogen Treatment - Top 10% over-expressed in 30 pM, 60 pM, 100 pM (Coser)	58	8.9e-06	2	OVER	Estrogen
Oncomine Gene Expression Signatures	Breast Carcinoma Estrogen Receptor Status - Top 10% under-expressed in Positive (Richardson)	89	2.7e-19	3.53	Under	Estrogen Receptor
Oncomine Gene Expression Signatures	Breast Carcinoma Estrogen Receptor Status - Top 10% under-expressed in Positive (Sotiriou)	67	6.2e-09	2.41	Under	Estrogen Receptor
Oncomine Gene Expression Signatures	4-hydroxy-tamoxifen Treated U2OS CellLine Estrogen Receptor Transfection - Top 10% under-expressed in Alpha Homodimer (Monroe)	51	8.3e-09	2.8	Under	Estrogen Receptor
Oncomine Gene Expression Signatures	Breast Carcinoma Estrogen Receptor Status - Top 10% under-expressed in Positive (Minn)	62	4.3e-07	2.18	Under	Estrogen Receptor
Oncomine Gene Expression Signatures	Breast Carcinoma Estrogen Receptor Status - Top 5% under-expressed in Positive (Saal)	26	7.1e-07	3.35	Under	Estrogen Receptor
Oncomine Gene Expression Signatures	Breast CellLine Estrogen Receptor Status - Top 10% under-expressed in Positive (Neve)	61	9.4e-07	2.13	Under	Estrogen Receptor
Oncomine Gene Expression Signatures	Breast Carcinoma Estrogen Receptor Status - Top 10% under-expressed in Positive (Miller)	60	2e-06	2.09	Under	Estrogen Receptor
Oncomine Gene Expression Signatures	Breast Carcinoma Estrogen Receptor Status - Top 10% under-expressed in Positive (Ivshina)	59	4.3e-06	2.04	Under	Estrogen Receptor
Oncomine Gene Expression Signatures	Breast Carcinoma Estrogen Receptor Status - Top 10% under-expressed in Positive (Desmedt)	58	8.9e-06	2	Under	Estrogen Receptor
Oncomine Gene Expression Signatures	Breast Carcinoma Estrogen Receptor Status - Top 10% over-expressed in Positive (Yu)	45	1.1e-05	2.17	OVER	Estrogen Receptor
Oncomine Gene Expression Signatures	Estrogen Treated U2OS Osteosarcoma CellLine Estrogen Receptor Transfection - Top 5% under-expressed in Alpha/Beta Heterodimer (Monroe)	25	0.00012	2.5	Under	Estrogen Receptor
Oncomine Gene Expression Signatures	MDA-MB-231 Breast Adenocarcinoma CellLine Estrogen Receptor alpha Mutation Status - Top 5% under-expressed in Mutant - LQ (Acevedo)	31	0.00044	2.05	Under	Estrogen Receptor mutant
Oncomine Gene Expression Signatures	Acute Myeloid Leukemia EVI1 Overexpression - Top 5% under-expressed in Positive (Valk)	47	4.2e-11	3.39	Under	EVI1
Oncomine Gene Expression Signatures	TIG3 Embryonic Lung Fibroblast CellLine siRNA Knockdown - Top 10% under-expressed in EZH2 (Bracken)	79	3.5e-14	3.02	Under	EZH2
Oncomine Gene Expression Signatures	Ewings Sarcoma Genomic Stability Status - Top 10% over-expressed in Unstable (Ferreira)	68	7.6e-11	2.71	OVER	FLI1	Ewing Sarcoma (FLI1 gene)
Oncomine Gene Expression Signatures	Ewings Sarcoma Metastasis - Top 10% over-expressed in Positive (Ohali)	33	4.8e-09	3.72	OVER	FLI1	Ewing Sarcoma (FLI1 gene)
Oncomine Gene Expression Signatures	Ewings Sarcoma Metastasis - Top 10% over-expressed in Positive (Ferreira)	58	7e-07	2.2	OVER	FLI1	Ewing Sarcoma (FLI1 gene)
Oncomine Gene Expression Signatures	Ewings Sarcoma Necrosis In Response To Therapy - Top 10% over-expressed in Greater Than 90% (Ohali)	22	0.00014	2.64	OVER	FLI1	Ewing Sarcoma (FLI1 gene)
Oncomine Gene Expression Signatures	Ewings Sarcoma Primary/Recurrent - Top 10% over-expressed in Recurrent (Ferreira)	49	0.00034	1.8	OVER	FLI1	Ewing Sarcoma (FLI1 gene)
Oncomine Gene Expression Signatures	Ewings Sarcoma Chromosome 8 Trisomy - Top 10% over-expressed in Present (Ferreira)	63	1.2e-08	2.43	OVER	FLI1 8 +	Ewing Sarcoma (FLI1 gene)
Oncomine Gene Expression Signatures	Acute Myeloid Leukemia FLT3 Internal Tandem Duplication - Top 10% over-expressed in Positive (Valk)	65	3.6e-08	2.32	OVER	FLT3	FLT3 is a class III receptor tyrosine kinase
Oncomine Gene Expression Signatures	Acute Myeloid Leukemia Flt3 Mutation - Top 1% under-expressed in Internal Tandem Duplication (Gutierrez)	19	5.3e-10	7.06	Under	FLT3 Mutation	FLT3 is a class III receptor tyrosine kinase
Oncomine Gene Expression Signatures	Breast Carcinoma HER2/neu Status - Top 10% under-expressed in Positive (Bittner)	65	3.5e-08	2.31	Under	HER2 (ERBB2)
Oncomine Gene Expression Signatures	Breast Ductal Carcinoma HER2 Status - Top 10% under-expressed in Positive (Perou)	35	4.6e-06	2.63	Under	HER2 (ERBB2)
Oncomine Gene Expression Signatures	Breast Carcinoma HER2 Status - Top 5% over-expressed in Positive (Minn)	32	0.0002	2.13	OVER	HER2 (ERBB2)
Literature-defined Concepts	Downregulated genes in response to hypoxia and in response to HIF-1 expression	32	5.1e-13	5.52	Under	HIF-1
Literature-defined Concepts	Downregulated genes by IFN-alpha in basal cell carcinoma	9	6.2e-09	22.12	Under	IFN-alpha
Oncomine Gene Expression Signatures	Lymphoma IgH-Bcl2 Fusion - Top 10% under-expressed in Present (Hummel)	87	2.7e-18	3.46	Under	IgH-Bcl2	Fusion
Oncomine Gene Expression Signatures	B-Cell Acute Lymphoblastic Leukemia Cytogenetics - Top 10% over-expressed in IGH/MYC (Andersson)	43	4.9e-06	2.33	OVER	IGH-MYC	fusion transcript
Oncomine Gene Expression Signatures	Lymphoma Myc Fusion - Top 10% over-expressed in IG-Myc (Hummel)	118	2.4e-38	5.56	OVER	IG-Myc	fusion of the MYC oncogene to an immunoglobulin (IG) locus
Literature-defined Concepts	Downregulated genes in monocytes in response to IL-10 stimulation for 24 to 35 hours	74	1.4e-15	3.63	Under	IL-10
Literature-defined Concepts	Downregulated genes in monocytes in response to IL-10 stimulation for 4 to 8 hours	71	5.7e-12	3.03	Under	IL-10
Literature-defined Concepts	Downregulated genes in monocytes in response to IL-10 stimulation for 1 and 4 hours	42	0.00012	2.04	Under	IL-10
Oncomine Gene Expression Signatures	Mantle Cell Lymphoma INK4a/ARF Deletion - Top 10% over-expressed in Positive (Rosenwald)	19	5.5e-05	3.35	OVER	INK4a Deletion	Deletion
Oncomine Gene Expression Signatures	MCF7 Breast Adenocarcinoma CellLine Transfection - Top 10% under-expressed in MEK (Creighton)	95	7.5e-23	3.94	Under	MEK
Oncomine Gene Expression Signatures	Acute Myeloid Leukemia Karyotype - Top 10% over-expressed in 11q23 MLL (Valk)	64	8.3e-08	2.27	OVER	MLL	Acute myeloid leukemia (AML) cases with 11q23 abnormalities involving the MLL
Oncomine Gene Expression Signatures	Acute Lymphoblastic Leukemia Cytogenetics - Top 10% over-expressed in MLL (Ross)	57	1.8e-05	1.95	OVER	MLL
Oncomine Gene Expression Signatures	B-Cell Acute Lymphoblastic Leukemia Cytogenetics - Top 10% over-expressed in 11q23/MLL (Andersson)	39	9.4e-05	2.09	OVER	MLL	Acute myeloid leukemia (AML) cases with 11q23 abnormalities involving the MLL
Oncomine Gene Expression Signatures	Acute Lymphoblastic Leukemia Cytogenetics - Top 5% over-expressed in MLL-AF4 Positive (Kirschner-Schwabe)	81	4.8e-35	7.09	OVER	MLL-AF4	fusion transcript
Oncomine Gene Expression Signatures	Acute Myeloid Leukemia MN1 Expression Group - Top 10% under-expressed in Above Median (Heuser)	47	0.00036	1.82	Under
Oncomine Gene Expression Signatures	Human Mammary Epithelial Cells Oncogene Transfection - Top 10% over-expressed in c-Myc (Bild)	144	3.8e-59	7.7	OVER	Myc
Oncomine Gene Expression Signatures	Human Mammary Epithelial Cells Oncogene Transfection - Top 10% over-expressed in c-Myc (Bild)	94	3.9e-22	3.82	OVER	Myc
Oncomine Gene Expression Signatures	MCF10A Breast CellLine Transfection - Top 10% over-expressed in MYC And CSN5 (Adler)	65	1.8e-10	2.72	OVER	Myc
Literature-defined Concepts	Upregulated genes in human B-cells upon Myc gene expression	11	1.1e-08	12.39	OVER	Myc
Oncomine Gene Expression Signatures	EREB Lymphoblastoid CellLine Oncogene Transfection - Top 10% over-expressed in MYC (Basso)	47	1.4e-08	2.88	OVER	Myc
Oncomine Gene Expression Signatures	Neuroblastoma MYCN Amplification - Top 10% over-expressed in Positive (Wang)	72	2.5e-24	5.61	OVER	Myc
Oncomine Gene Expression Signatures	Pheochromocytoma Mutation - Top 10% over-expressed in NF1 (Dahia)	63	1.9e-07	2.22	OVER	NF1
Oncomine Gene Expression Signatures	HPB-ALL T-ALL CellLine Treatment - Top 10% under-expressed in Gamma-Secretase Inhibitor Compound E (Palomero)	75	2.8e-12	2.78	Under	Notch blocking	Gamma-Secretase Inhibitor
Oncomine Gene Expression Signatures	CUTLL1 T-ALL CellLine Treatment - Top 10% under-expressed in Gamma-Secretase Inhibitor Compound E (Palomero)	71	1.5e-10	2.59	Under	Notch blocking	Gamma-Secretase Inhibitor
Oncomine Gene Expression Signatures	DND41 T-ALL CellLine Treatment - Top 10% under-expressed in Gamma-Secretase Inhibitor Compound E (Palomero)	69	1e-09	2.49	Under	Notch blocking	Gamma-Secretase Inhibitor
Oncomine Gene Expression Signatures	KOPTK1 T-ALL CellLine Treatment - Top 10% under-expressed in Gamma-Secretase Inhibitor Compound E (Palomero)	65	3.5e-08	2.31	Under	Notch blocking	Gamma-Secretase Inhibitor
Oncomine Gene Expression Signatures	RPMI8402 T-ALL CellLine Treatment - Top 10% under-expressed in Gamma-Secretase Inhibitor Compound E (Palomero)	61	9.2e-07	2.13	Under	Notch blocking	Gamma-Secretase Inhibitor
Oncomine Gene Expression Signatures	CCRF-CEM T-ALL CellLine Treatment - Top 10% under-expressed in Gamma-Secretase Inhibitor Compound E (Palomero)	76	9.8e-13	2.83	Under	Notch blocking (MYC activator 17114293)	Gamma-Secretase Inhibitor
Oncomine Gene Expression Signatures	GSI Treated T-ALL CellLine Degradation Pathway Mutation - Top 10% under-expressed in NOTCH1 PEST (ONeil)	67	1.5e-08	2.34	Under	NOTCH1
Oncomine Gene Expression Signatures	Breast Carcinoma p53 Expression - Top 10% over-expressed in Yes (Chin)	77	3.1e-13	2.91	OVER	p53
Oncomine Gene Expression Signatures	H1299 Lung Carcinoma CellLine p53 Transfection - Top 10% over-expressed in Wild Type p53 (Robinson)	68	2.6e-09	2.45	OVER	p53
Oncomine Gene Expression Signatures	H1299 Lung Carcinoma CellLine p53 Transfection - Top 10% over-expressed in Wild Type p53 (Robinson)	55	6.8e-05	1.87	OVER	p53
Oncomine Gene Expression Signatures	Ovarian Endometrioid Adenocarcinoma p53 Immunohistochemistry - Top 10% under-expressed in Absent (Hendrix)	74	7.4e-12	2.76	Under	p53 inactivation
Oncomine Gene Expression Signatures	HEK293 Human Embryonic Kidney CellLine siRNA Knockdown - Top 10% over-expressed in p53 siRNA + Neocarzinostatin Treatment (Elkon)	57	9.8e-12	3.27	OVER	p53 inactivation	siRNA
Oncomine Gene Expression Signatures	Breast Carcinoma p53 Mutation Status - Top 10% over-expressed in Mutant (Ivshina)	81	3.6e-15	3.12	OVER	p53 mutant
Oncomine Gene Expression Signatures	Breast Carcinoma p53 Mutation Status - Top 10% over-expressed in Mutant (Miller)	78	1.1e-13	2.96	OVER	p53 mutant
Oncomine Gene Expression Signatures	Ovarian Endometrioid Adenocarcinoma p53 Mutation - Top 10% over-expressed in Positive (Hendrix)	72	5.5e-11	2.65	OVER	p53 mutant
Oncomine Gene Expression Signatures	Breast Carcinoma p53 Mutation Type - Top 10% under-expressed in Point Mutation (Miller)	59	4.3e-06	2.04	Under	p53 mutant	Point Mutation
Oncomine Gene Expression Signatures	Breast Carcinoma p53 Mutation Type - Top 10% over-expressed in Stop Codon Point Mutation (Miller)	54	0.00013	1.83	OVER	p53 mutant	Stop Codon Point Mutation
Oncomine Gene Expression Signatures	Alveolar Rhabdomyosarcoma PAX3/FKHR Fusion Transcript - Top 10% under-expressed in Positive (De)	31	3.5e-06	2.95	Under	PAX3-FKHR	Fusion
Oncomine Gene Expression Signatures	Breast Carcinoma PIK3CA Mutation Status - Top 10% under-expressed in Mutated (Saal)	40	8.3e-07	2.59	Under	PIK3CA mutant
Literature-defined Concepts	Downregulated genes in U937 cells expressing the PLZF/RAR fusion protein	131	4.3e-35	4.76	Under	PLZF-RAR
Literature-defined Concepts	Downregulated genes in U937 cells expressing the PML/RAR fusion protein	51	1.6e-06	2.23	Under	PML-RAR
Oncomine Gene Expression Signatures	Breast Carcinoma PTEN Immunohistochemistry Status - Top 10% under-expressed in Negative (Saal)	36	3.4e-05	2.27	Under	PTEN inactivation
Oncomine Gene Expression Signatures	Ovarian Endometrioid Adenocarcinoma PTEN Mutation - Top 10% under-expressed in Positive (Hendrix)	57	1.8e-05	1.96	Under	PTEN mutant
Oncomine Gene Expression Signatures	MCF7 Breast Adenocarcinoma CellLine Transfection - Top 10% under-expressed in Raf (Creighton)	59	4.3e-06	2.04	Under	Raf
Oncomine Gene Expression Signatures	Human Mammary Epithelial Cells Oncogene Transfection - Top 10% over-expressed in Activated H-Ras (Bild)	64	8.2e-08	2.26	OVER	Ras
Oncomine Gene Expression Signatures	Non-Small Cell Lung Carcinoma Ras Mutation Status - Top 10% under-expressed in Positive (Bild)	62	4.2e-07	2.17	Under	Ras mutant
Oncomine Gene Expression Signatures	Human Mammary Epithelial Cells Transformation - Top 10% over-expressed in SV40 And H-Ras Transfection (HMLER) (Ince)	90	7.5e-20	3.58	OVER	Ras SV40
Oncomine Gene Expression Signatures	Breast Primary Epithelial Cells Transformation - Top 10% over-expressed in SV40 And H-Ras Transfection (BPLER) (Ince)	78	1.2e-13	2.93	OVER	Ras SV40
Oncomine Gene Expression Signatures	HEK293 Human Embryonic Kidney CellLine siRNA Knockdown - Top 10% over-expressed in RelA siRNA (Elkon)	42	3.4e-05	2.16	OVER	RELA inactivation	siRNA
Oncomine Gene Expression Signatures	Pheochromocytoma Mutation - Top 10% over-expressed in SDHB (Dahia)	65	3.6e-08	2.32	OVER	SDHB
Oncomine Gene Expression Signatures	TIG3 Embryonic Lung Fibroblast CellLine siRNA Knockdown - Top 10% under-expressed in SUZ12 (Bracken)	52	0.00045	1.75	Under	SUZ12
Oncomine Gene Expression Signatures	TIG3 Embryonic Lung Fibroblast CellLine siRNA Knockdown - Top 10% under-expressed in BMI-1, EED, EZH2, SUZ12 (Bracken)	56	3.6e-05	1.91	Under	SUZ12 BMI-1 EED EZH2
Oncomine Gene Expression Signatures	Acute Myeloid Leukemia Karyotype - Top 5% over-expressed in t(15;17) (Debernardi)	22	0.00044	2.42	OVER	t(15;17)
Oncomine Gene Expression Signatures	Multiple Myeloma Igh Translocation - Top 5% under-expressed in t(4;14) (Agnelli)	33	9e-05	2.21	Under	t(4;14)
Oncomine Gene Expression Signatures	Acute Lymphoblastic Leukemia Molecular Alteration - Top 10% under-expressed in t(8:14)(q24:11) (Schmidt)	54	0.00013	1.83	Under	t(8:14)(q24:11)
Oncomine Gene Expression Signatures	B-Cell Acute Lymphoblastic Leukemia Cytogenetics - Top 10% over-expressed in TCF3/PBX1 (Andersson)	46	2.3e-06	2.34	OVER	TCF3-PBX1	fusion transcript
Oncomine Gene Expression Signatures	Acute Lymphoblastic Leukemia Cytogenetics - Top 10% under-expressed in TEL-AML1 (Ross)	109	1.1e-31	4.79	Under	TEL-AML1	fusion transcript
Oncomine Gene Expression Signatures	Acute Lymphoblastic Leukemia Cytogenetics - Top 10% under-expressed in TEL-AML1 Positive (Kirschner-Schwabe)	78	1.1e-13	2.96	Under	TEL-AML1	fusion transcript
Oncomine Gene Expression Signatures	Acute Lymphoblastic Leukemia Translocation - Top 10% under-expressed in TEL-AML1 (Tsutsumi)	52	3.4e-13	3.85	Under	TEL-AML1
Oncomine Gene Expression Signatures	Acute Lymphoblastic Leukemia Cytogenetics - Top 10% under-expressed in TEL-AML1 (Yeoh)	53	2e-11	3.37	Under	TEL-AML1	fusion transcript
Oncomine Gene Expression Signatures	B-Cell Acute Lymphoblastic Leukemia Cytogenetics - Top 10% under-expressed in TEL/AML (Andersson)	47	1.2e-06	2.39	Under	TEL-AML1	fusion transcript
Oncomine Gene Expression Signatures	Pheochromocytoma Mutation - Top 10% under-expressed in VHL (Dahia)	75	2.6e-12	2.81	Under	VHL
Oncomine Gene Expression Signatures	HL-60 Acute Promyelocytic Leukemia CellLine Treatment - Top 10% under-expressed in 1,25-dihydroxyvitamin D3 (Stegmaier)	111	2.9e-33	5.02	Under	Vitamin D
Oncomine Gene Expression Signatures	20q_CorrGenes	324	0	0	0
Oncomine Gene Expression Signatures	Acute Lymphoblastic Leukemia Time of Relapse - Top 10% under-expressed in Late (Beyond 6 Months After Cessation Of Frontline Treatment) (Kirschner-Schwabe)	136	9.3e-53	7.14	Under
Oncomine Gene Expression Signatures	Multiple Myeloma Hyperdiploid Status - Top 10% over-expressed in Hyperdiploid (Agnelli)	122	2.2e-41	5.88	OVER
Oncomine Gene Expression Signatures	Soft Tissue Sarcoma Type - Top 10% under-expressed in Dedifferentiated Liposarcoma (Nakayama)	119	4.3e-39	5.64	Under
Oncomine Gene Expression Signatures	B-Cells Type - Top 10% over-expressed in Burkitt Lymphoma (Basso)	86	2.5e-35	7.57	OVER
Oncomine Gene Expression Signatures	T98G Glioblastoma CellLine Condition - Top 10% under-expressed in Growth Arrest By Serum Deprivation (Cam)	113	6.5e-35	5.21	Under
Oncomine Gene Expression Signatures	Prostate Type - Top 10% over-expressed in Metastatic Prostate Cancer (Vanaja)	113	1.9e-34	5.08	OVER
Oncomine Gene Expression Signatures	Acute Lymphoblastic Leukemia Glucocorticoid Treatment Time Point - Top 10% under-expressed in After 24 Hours Of Treatment (Schmidt)	111	5.1e-33	4.92	Under
Oncomine Gene Expression Signatures	Acute Lymphoblastic Leukemia Glucocorticoid Treatment Time Point - Top 10% under-expressed in After 6 Hours Of Treatment, After 8 Hours Of Treatment, After 24 Hours Of Treatment (Schmidt)	111	5.1e-33	4.92	Under
Oncomine Gene Expression Signatures	Lymphoma Type - Top 10% over-expressed in Burkitt Lymphoma (Hummel)	110	1.4e-32	4.95	OVER
Oncomine Gene Expression Signatures	Lymphoma Type - Top 10% over-expressed in Burkitt Lymphoma (Hummel)	110	1.4e-32	4.95	OVER
Oncomine Gene Expression Signatures	Normal Type - Top 10% over-expressed in Tongue (Roth)	108	5.8e-31	4.71	OVER
Oncomine Gene Expression Signatures	Breast Carcinoma Histologic Subtype - Top 10% over-expressed in Invasive Ductal Carcinoma (Desmedt)	105	3.6e-29	4.59	OVER
Oncomine Gene Expression Signatures	Lung Type - Top 10% over-expressed in Squamous Cell Lung Carcinoma (Wachi)	105	3.6e-29	4.59	OVER
Oncomine Gene Expression Signatures	B-Cells Type - Top 10% over-expressed in Burkitt Lymphoma (Basso)	78	1.2e-28	6.35	OVER
Oncomine Gene Expression Signatures	Breast Carcinoma Grade - Top 10% over-expressed in 3 (Bittner)	104	2.6e-28	4.44	OVER
Oncomine Gene Expression Signatures	NCI-60 CellLine Trimetrexate Sensitivity - Top 10% over-expressed in Sensitive (Compendia)	103	7.5e-28	4.46	OVER
Oncomine Gene Expression Signatures	Breast Carcinoma Elston Grade - Top 10% over-expressed in 3 (Miller)	102	3.3e-27	4.39	OVER
Oncomine Gene Expression Signatures	Normal Type - Top 10% over-expressed in Bone Marrow (Su)	102	3.3e-27	4.39	OVER
Oncomine Gene Expression Signatures	CellLine Type - Top 10% over-expressed in Non-Small Cell Lung Carcinoma (Wagner)	102	5e-27	4.31	OVER
Oncomine Gene Expression Signatures	Childhood Acute Lymphoblastic Leukemia Relapse Timing - Top 10% over-expressed in Early (Bhojwani)	101	1.5e-26	4.32	OVER
Oncomine Gene Expression Signatures	Leukemia Type - Top 10% over-expressed in Acute Myeloid Leukemia (Andersson)	81	7.3e-26	5.25	OVER
Oncomine Gene Expression Signatures	Prostate Type - Top 10% over-expressed in Prostate Adenocarcinoma (Vanaja)	100	8.9e-26	4.2	OVER
Oncomine Gene Expression Signatures	HCT116 Colon Cancer CellLine Treatment - Top 10% under-expressed in Fluorouracil (Boyer)	100	9.2e-26	4.18	Under
Oncomine Gene Expression Signatures	Bladder Type - Top 10% over-expressed in Invasive Transitional Cell Carcinoma (Dyrskjot)	99	2.7e-25	4.19	OVER
Oncomine Gene Expression Signatures	GSI Treated T-ALL CellLine Gamma-Secretase Inhibitor MRK-003 Sensitivity - Top 5% under-expressed in Sensitive (ONeil)	68	2.4e-24	5.36	Under		MRK-003 Inhibitor
Oncomine Gene Expression Signatures	Breast Carcinoma Elston Grade - Top 10% over-expressed in 3 (Ivshina)	97	4.6e-24	4.06	OVER
Oncomine Gene Expression Signatures	Lymphoma Type - Top 10% over-expressed in Atypical Burkitt Lymphoma (Hummel)	97	4.6e-24	4.06	OVER
Oncomine Gene Expression Signatures	B-Cells Type - Top 10% over-expressed in Burkitt Lymphoma (Basso)	72	5.6e-24	5.53	OVER
Oncomine Gene Expression Signatures	White Blood Cells Type - Top 10% under-expressed in Normal Neutrophils (Stegmaier)	95	7.5e-23	3.94	Under
Oncomine Gene Expression Signatures	HL-60 Acute Promyelocytic Leukemia CellLine Treatment - Top 10% under-expressed in ATRA (Stegmaier)	95	7.5e-23	3.94	Under
Oncomine Gene Expression Signatures	T98G Glioblastoma CellLine Condition - Top 10% under-expressed in Growth Arrest By Contact Inhibition (Cam)	93	7.7e-22	3.84	Under
Oncomine Gene Expression Signatures	Sarcoma Type - Top 10% over-expressed in Alveolar Rhabdomyosarcoma (Henderson)	67	8.9e-22	4.88	OVER
Oncomine Gene Expression Signatures	Breast Carcinoma Disease-Free Survival - 5 Years - Top 10% over-expressed in Dead (Ivshina)	93	1.1e-21	3.81	OVER
Oncomine Gene Expression Signatures	MCF7/BUS Breast Adenocarcinoma CellLine Hormone Starvation - Top 10% under-expressed in 1 Day, 2 Days (Coser)	93	1.1e-21	3.81	Under
Oncomine Gene Expression Signatures	Papillary Renal Cell Carcinoma Gene Expression Subclass - Top 10% over-expressed in 2 (Yang)	93	1.5e-21	3.76	OVER
Oncomine Gene Expression Signatures	Acute Lymphoblastic Leukemia Immunophenotype - Top 10% over-expressed in Precursor T-Lymphoblastic Leukemia (Holleman)	92	4.3e-21	3.75	OVER
Oncomine Gene Expression Signatures	Oral Carcinoma Lymph Node Status - Top 10% under-expressed in Positive (O`Donnell)	92	4.3e-21	3.75	Under
Oncomine Gene Expression Signatures	Cancer Type - Top 10% under-expressed in Thyroid Gland Carcinoma (Bittner)	92	5.6e-21	3.7	Under
Oncomine Gene Expression Signatures	CellLine Type - Top 10% under-expressed in Pancreatic Carcinoma (Wagner)	92	5.6e-21	3.7	Under
Oncomine Gene Expression Signatures	B-Cells Type - Top 10% under-expressed in B-Cell Chronic Lymphocytic Leukemia (Basso)	68	6.9e-21	4.98	Under
Oncomine Gene Expression Signatures	Brain Type - Top 5% over-expressed in Oligodendroglioma (Sun)	63	7.6e-21	4.84	OVER
Oncomine Gene Expression Signatures	Papillary Renal Cell Carcinoma Histopathologic Classification - Top 10% over-expressed in 2A, 2B (Yang)	91	2.1e-20	3.64	OVER
Oncomine Gene Expression Signatures	B-Cells Type - Top 10% under-expressed in Hairy Cell Leukemia (Basso)	66	8.9e-20	4.81	Under
Oncomine Gene Expression Signatures	Plasma Cell Dyscrasia Type - Top 10% over-expressed in Plasma Cell Leukemia (Mattioli)	89	2.2e-19	3.57	OVER
Oncomine Gene Expression Signatures	Cancer Type - Top 5% under-expressed in Pancreatic Carcinoma (Bittner)	60	8e-19	4.54	Under
Oncomine Gene Expression Signatures	Papillary Renal Cell Carcinoma Stage - Top 10% over-expressed in IV (Yang)	88	9.5e-19	3.47	OVER
Oncomine Gene Expression Signatures	Non-Small Cell Lung Carcinoma Type - Top 10% under-expressed in Lung Adenocarcinoma (Bild)	88	9.5e-19	3.47	Under
Oncomine Gene Expression Signatures	Diffuse Large B-Cell Lymphoma Subgroup - Top 10% over-expressed in Activated B-Cell-like (Rosenwald)	36	1e-18	10.59	OVER
Oncomine Gene Expression Signatures	Cancer Type - Top 10% over-expressed in Large B-Cell Lymphoma (Ramaswamy)	68	1.7e-18	4.29	OVER
Oncomine Gene Expression Signatures	Sarcoma Type - Top 10% under-expressed in Fibromatosis (Henderson)	64	1.8e-18	4.29	Under
Oncomine Gene Expression Signatures	Breast CellLine Gene Cluster - Top 10% over-expressed in Basal B [VIM-Positive] (Neve)	87	2.7e-18	3.46	OVER
Oncomine Gene Expression Signatures	Leukemia Type - Top 10% under-expressed in T-Cell Lymphoblastic Lymphoma (Raetz)	87	2.7e-18	3.46	Under
Oncomine Gene Expression Signatures	Prostate Adenocarcinoma Grade - Top 10% over-expressed in Metastatic (Vanaja)	87	3.3e-18	3.42	OVER
Oncomine Gene Expression Signatures	Bone Marrow Type - Top 10% over-expressed in Benign Monoclonal Gammopathy Of Undetermined Significance (Zhan)	87	3.3e-18	3.41	OVER
Oncomine Gene Expression Signatures	Normal Type - Top 10% over-expressed in Germinal Center (Ramaswamy)	66	5.4e-18	4.26	OVER
Oncomine Gene Expression Signatures	NCI-60 CellLine Methotrexate Sensitivity - Top 10% over-expressed in Sensitive (Compendia)	86	9.4e-18	3.4	OVER
Oncomine Gene Expression Signatures	Prostate Type - Top 10% over-expressed in Prostate Carcinoma (Singh)	59	1e-17	4.67	OVER
Oncomine Gene Expression Signatures	Sarcoma Type - Top 10% under-expressed in Chondromyxoid Fibroma (Henderson)	62	1.6e-17	4.18	Under
Oncomine Gene Expression Signatures	NCI-60 CellLine Tetraplatin Sensitivity - Top 10% over-expressed in Sensitive (Compendia)	85	3.2e-17	3.34	OVER
Oncomine Gene Expression Signatures	Bone Marrow Type - Top 10% over-expressed in Smoldering Mulitple Myeloma (Zhan)	85	3.8e-17	3.3	OVER
Oncomine Gene Expression Signatures	Normal Type - Top 5% over-expressed in Skeletal Muscle (Roth)	57	7e-17	4.25	OVER
Oncomine Gene Expression Signatures	Acute Megakaryoblastic Leukemia Down`s Syndrome - Top 10% over-expressed in Positive (Bourquin)	84	1.1e-16	3.29	OVER
Oncomine Gene Expression Signatures	Breast Carcinoma Type - Top 10% over-expressed in Basal-like Carcinoma (Richardson)	84	1.2e-16	3.25	OVER
Oncomine Gene Expression Signatures	Breast Carcinoma Histologic Subtype - Top 10% under-expressed in Invasive Ductal Carcinoma/Invasive Lobular Carcinoma (Desmedt)	83	3.5e-16	3.23	Under
Oncomine Gene Expression Signatures	Sarcoma Type - Top 10% over-expressed in Myxoid Chondrosarcoma (Subramanian)	75	4.3e-16	3.44	OVER
Oncomine Gene Expression Signatures	NCI-60 CellLine Thio-Tepa Sensitivity - Top 5% over-expressed in Sensitive (Compendia)	55	9.6e-16	4.14	OVER
Oncomine Gene Expression Signatures	HeLa Cervical Cancer CellLine Camptothecin Treatment - Top 10% over-expressed in Treated (Carson)	82	1.1e-15	3.18	OVER
Oncomine Gene Expression Signatures	Colon Type - Top 10% over-expressed in Colon Adenocarcinoma (Notterman)	41	1.2e-15	6.2	OVER
Oncomine Gene Expression Signatures	Brain Type - Top 10% over-expressed in Astrocytoma (Sun)	82	1.3e-15	3.14	OVER
Oncomine Gene Expression Signatures	Brain Type - Top 10% over-expressed in Glioblastoma Multiforme (Sun)	82	1.3e-15	3.14	OVER
Oncomine Gene Expression Signatures	Breast Type - Top 10% over-expressed in Immortalized Breast CellLine (Dairkee)	63	1.3e-15	3.94	OVER
Oncomine Gene Expression Signatures	Brain Type - Top 10% under-expressed in Astrocytoma (Sun)	82	1.3e-15	3.14	Under
Oncomine Gene Expression Signatures	Lung Type - Top 10% over-expressed in Lung Adenocarcinoma (Stearman)	60	1.5e-15	4.08	OVER
Oncomine Gene Expression Signatures	Lung Carcinoma CellLine Vinorelbine Sensitivity - Top 10% over-expressed in Sensitive (Gemma)	81	3.6e-15	3.12	OVER
Oncomine Gene Expression Signatures	Ovarian Adenocarcinoma Grade - Top 10% over-expressed in 3 (Hendrix)	81	3.6e-15	3.12	OVER
Oncomine Gene Expression Signatures	Bladder Type - Top 10% over-expressed in Superficial Transitional Cell Carcinoma, Invasive Transitional Cell Carcinoma (Dyrskjot)	81	3.6e-15	3.12	OVER
Oncomine Gene Expression Signatures	Ovary Type - Top 10% over-expressed in Serous Ovarian Carcinoma (Lu)	80	4.7e-15	3.12	OVER
Oncomine Gene Expression Signatures	Acute Myeloid Leukemia Source - Top 10% over-expressed in Bone Marrow (Debernardi)	59	7.1e-15	3.96	OVER
Oncomine Gene Expression Signatures	Neuroblastoma 1p36 Loss of Heterozygosity - Top 10% over-expressed in Positive (Wang)	58	7.4e-15	4	OVER
Oncomine Gene Expression Signatures	MCF10A Breast Carcinoma CellLine Serum Stimulation Time - Top 10% over-expressed in 480 Minutes (Amit)	80	8.4e-15	3.09	OVER
Oncomine Gene Expression Signatures	HL-60 Acute Promyelocytic Leukemia CellLine Treatment - Top 10% under-expressed in Phorbol 12-myristate 13-acetate (Stegmaier)	80	1.1e-14	3.07	Under
Oncomine Gene Expression Signatures	Normal Type - Top 10% over-expressed in Salivary Gland (Roth)	80	1.3e-14	3.04	OVER
Oncomine Gene Expression Signatures	Healthy Lymphocyte Type - Top 10% under-expressed in CD56dim Natural Killer Cells (Critchley-Thorne)	79	1.5e-14	3.07	Under
Oncomine Gene Expression Signatures	Childhood Acute Lymphoblastic Leukemia Phenotype - Top 10% over-expressed in T-Cell (Bhojwani)	79	3.5e-14	3.02	OVER
Oncomine Gene Expression Signatures	Breast Carcinoma N Stage - Top 10% over-expressed in 1, 2, 3 (Hess)	79	3.5e-14	3.02	OVER
Oncomine Gene Expression Signatures	Breast Carcinoma Grade - Top 10% over-expressed in 3 (Sotiriou)	79	3.5e-14	3.02	OVER
Oncomine Gene Expression Signatures	Bone Marrow Type - Top 10% over-expressed in Smoldering Mulitple Myeloma (Zhan)	79	3.9e-14	2.99	OVER
Oncomine Gene Expression Signatures	Papillary Renal Cell Carcinoma Grade - Top 10% over-expressed in 4 (Yang)	79	3.9e-14	2.99	OVER
Oncomine Gene Expression Signatures	MCF7 Breast Adenocarcinoma CellLine Treatment - Top 10% under-expressed in ICI 182780 (Frasor)	57	4.7e-14	3.85	Under
Oncomine Gene Expression Signatures	B-Cell Type - Top 10% under-expressed in Chronic Lymphocytic Leukemia (Haslinger)	57	9.2e-14	3.78	Under
Oncomine Gene Expression Signatures	Lung Carcinoma CellLine SN-38 Sensitivity - Top 10% over-expressed in Sensitive (Gemma)	78	1.1e-13	2.96	OVER
Oncomine Gene Expression Signatures	Normal Type - Top 10% over-expressed in Smooth Muscle (Su)	78	1.1e-13	2.96	OVER
Oncomine Gene Expression Signatures	Normal System - Top 10% under-expressed in Central Nervous System (Roth)	78	1.2e-13	2.93	Under
Oncomine Gene Expression Signatures	Sarcoma Type - Top 10% over-expressed in Dedifferentiated Chondrosarcoma (Henderson)	55	1.3e-13	3.63	OVER
Oncomine Gene Expression Signatures	Lymphoma Treatment Response - Top 10% under-expressed in Progress (Hummel)	77	3.1e-13	2.91	Under
Oncomine Gene Expression Signatures	Breast Type - Top 10% over-expressed in Breast Carcinoma (Richardson)	77	3.4e-13	2.88	OVER
Oncomine Gene Expression Signatures	HCT116 Colon Cancer CellLine Strain - Top 10% over-expressed in Parental/Sensitive (Boyer)	77	3.4e-13	2.88	OVER
Oncomine Gene Expression Signatures	Normal Type - Top 10% over-expressed in Umbillical Vein Endothelial CellLine (Su)	50	3.4e-13	3.96	OVER
Oncomine Gene Expression Signatures	Cancer Type - Top 10% under-expressed in Renal Carcinoma (Bittner)	77	3.4e-13	2.88	Under
Oncomine Gene Expression Signatures	Ovarian Carcinoma Histology - Top 10% over-expressed in Serous (Lu)	76	3.7e-13	2.91	OVER
Oncomine Gene Expression Signatures	Colorectal Carcinoma Recurrence - 5 Years - Top 10% under-expressed in Recurrence (Lin)	66	4.2e-13	3.14	Under
Oncomine Gene Expression Signatures	Lung Type - Top 10% over-expressed in Squamous Cell Lung Carcinoma (Bhattacharjee)	51	4.4e-13	3.87	OVER
Oncomine Gene Expression Signatures	ER+ Breast Carcinoma Disease Free Survival - 5 Years - Top 10% over-expressed in Relapse (vandeVijver)	74	6.4e-13	2.92	OVER
Oncomine Gene Expression Signatures	B-Cells Type - Top 10% over-expressed in Hodgkin Disease (Basso)	55	7.1e-13	3.64	OVER
Oncomine Gene Expression Signatures	Tissue Type - Top 10% over-expressed in Colon Carcinoma (Chowdary)	76	9.1e-13	2.86	OVER
Oncomine Gene Expression Signatures	CellLine Methotrexate Sensitivity - Top 10% over-expressed in Intermediate (Gyorffy)	76	9.1e-13	2.86	OVER
Oncomine Gene Expression Signatures	Normal Type - Top 10% under-expressed in Brain (Su)	76	9.1e-13	2.86	Under
Oncomine Gene Expression Signatures	Bladder Carcinoma Stage - Top 10% under-expressed in Invasive (Sanchez-Carbayo)	76	9.1e-13	2.86	Under
Oncomine Gene Expression Signatures	Normal Type - Top 10% over-expressed in Pharyngeal Mucosa (Roth)	76	9.8e-13	2.83	OVER
Oncomine Gene Expression Signatures	Lung Carcinoma Type - Top 10% over-expressed in Squamous Cell Carcinoma (Bittner)	76	9.8e-13	2.83	OVER
Oncomine Gene Expression Signatures	HCT116 Colon Cancer CellLine Treatment - Top 10% under-expressed in Oxaliplatin (Boyer)	76	9.8e-13	2.83	Under
Oncomine Gene Expression Signatures	Leukemia Type - Top 10% over-expressed in T-Cell Acute Lymphoblastic Leukemia (Andersson)	60	1.1e-12	3.34	OVER
Oncomine Gene Expression Signatures	Breast Carcinoma Type - Top 10% over-expressed in Basal Tumor (Farmer)	75	2.6e-12	2.81	OVER
Oncomine Gene Expression Signatures	Skin Type - Top 10% over-expressed in Metastasic Melanoma (Hoek)	75	2.6e-12	2.81	OVER
Oncomine Gene Expression Signatures	Normal Type - Top 10% under-expressed in Ciliary Ganglion (Su)	75	2.6e-12	2.81	Under
Oncomine Gene Expression Signatures	Muscle Biopsy Age Group - Top 10% under-expressed in 70-80 Years Old (Giresi)	75	2.6e-12	2.81	Under
Oncomine Gene Expression Signatures	Astrocytoma Grade - Top 5% over-expressed in 4 (Rickman)	28	2.7e-12	6.4	OVER
Oncomine Gene Expression Signatures	Papillary Renal Cell Carcinoma Survival - 5 Years - Top 10% over-expressed in Dead (Yang)	75	2.8e-12	2.78	OVER
Oncomine Gene Expression Signatures	Breast Carcinoma Survival - 5 Years - Top 10% over-expressed in Dead (Pawitan)	75	2.8e-12	2.79	OVER
Oncomine Gene Expression Signatures	Ductal Breast Carcinoma Grade - Top 10% over-expressed in 3 (Zhao)	68	2.9e-12	2.97	OVER
Oncomine Gene Expression Signatures	B-Cells Type - Top 10% over-expressed in Multiple Myeloma (Basso)	54	3.2e-12	3.53	OVER
Oncomine Gene Expression Signatures	Lung Adenocarcinoma Differentiation - Top 10% over-expressed in Poor (Beer)	40	3.5e-12	4.64	OVER
Oncomine Gene Expression Signatures	Breast Carcinoma Docetaxel Sensitivity - Top 10% over-expressed in Sensitive (Chang)	54	4.8e-12	3.48	OVER
Oncomine Gene Expression Signatures	Lung Type - Top 10% over-expressed in Lung Adenocarcinoma (Bhattacharjee)	51	6.6e-12	3.57	OVER
Oncomine Gene Expression Signatures	Breast CellLine Treatment - Top 5% under-expressed in 5-Fluorouracil (Troester)	45	7e-12	3.72	Under
Oncomine Gene Expression Signatures	Normal Type - Top 10% over-expressed in Thymus (Su)	74	7.4e-12	2.76	OVER
Oncomine Gene Expression Signatures	Ovary Type - Top 10% under-expressed in Ovarian Mucinous Adenocarcinoma (Hendrix)	74	7.4e-12	2.76	Under
Oncomine Gene Expression Signatures	Lymphoma Survival - 5 Years - Top 10% under-expressed in Dead (Hummel)	74	7.4e-12	2.76	Under
Oncomine Gene Expression Signatures	Melanoma Microarray Defined Subgroup - Top 10% over-expressed in Advanced Stage (Vertical Growth Phase Melanoma, Metastatic Growth Phase Melanoma, Melanoma Positive Lymph Nodes) (Smith)	74	7.8e-12	2.73	OVER
Oncomine Gene Expression Signatures	Ovary Type - Top 10% over-expressed in Serous Ovarian Carcinoma (Lu)	73	8.5e-12	2.76	OVER
Oncomine Gene Expression Signatures	Ramos Burkitt Lymphoma CellLine With PINCO Vector Stimulation - Top 5% over-expressed in NIH3T3 Co-Culture - 8 Hours (Basso)	36	9.6e-12	4.52	OVER
Oncomine Gene Expression Signatures	Tissue Type - Top 10% over-expressed in Gastroesophageal Adenocarcinoma (Su)	51	1.2e-11	3.5	OVER
Oncomine Gene Expression Signatures	Breast Carcinoma Lymph Node Status - Top 5% over-expressed in Positive (Ivshina)	48	1.2e-11	3.48	OVER
Oncomine Gene Expression Signatures	Non-Small Cell Lung Carcinoma Stage - Top 5% over-expressed in IV (Bild)	48	1.4e-11	3.43	OVER
Oncomine Gene Expression Signatures	Testis Type - Top 10% over-expressed in Seminoma (Skotheim)	71	1.7e-11	2.76	OVER
Oncomine Gene Expression Signatures	Lymphoma Type - Top 10% under-expressed in Diffuse Large B-Cell Lymphoma (Hummel)	73	2e-11	2.7	Under
Oncomine Gene Expression Signatures	Colon Carcinoma Dukes Stage - Top 10% under-expressed in C, D (Bittner)	73	2.1e-11	2.68	Under
Oncomine Gene Expression Signatures	Breast Carcinoma Type - Top 10% under-expressed in Lobular Carcinoma (Bittner)	73	2.1e-11	2.68	Under
Oncomine Gene Expression Signatures	Sarcoma Type - Top 10% under-expressed in Dedifferentiated Liposarcoma (Segal)	50	2.2e-11	3.48	Under
Oncomine Gene Expression Signatures	MCF7 Breast Adenocarcinoma CellLine Treatment - Top 10% under-expressed in Estradiol + ICI 182780 (Frasor)	52	3e-11	3.36	Under
Oncomine Gene Expression Signatures	Breast Carcinoma Recurrence - 5 Years - Top 10% over-expressed in Recurrence (vandeVijver)	70	3.7e-11	2.72	OVER
Oncomine Gene Expression Signatures	Breast Carcinoma Disease Free Survival - 5 Years - Top 10% over-expressed in Relapse (vandeVijver)	70	3.7e-11	2.72	OVER
Oncomine Gene Expression Signatures	Soft Tissue Sarcoma Type - Top 5% over-expressed in Myxoid/Round Cell Liposarcoma (Nakayama)	47	4.2e-11	3.39	OVER
Oncomine Gene Expression Signatures	Breast Carcinoma Lymph Node Status - Top 5% over-expressed in Positive (Miller)	47	4.2e-11	3.39	OVER
Oncomine Gene Expression Signatures	Brain Type - Top 10% under-expressed in Malignant Glioblastoma (Pomeroy)	36	4.9e-11	4.52	Under
Oncomine Gene Expression Signatures	Normal Type - Top 10% over-expressed in Early Progenitor Cells (Su)	45	5.3e-11	3.6	OVER
Oncomine Gene Expression Signatures	MDA-MB-231 Breast Adenocarcinoma CellLine Metastasis Subclass - Top 10% over-expressed in Aggressive Lung Metastasis (LM2) (Minn)	72	5.5e-11	2.65	OVER
Oncomine Gene Expression Signatures	Astrocytoma Survival - 5 Years - Top 10% over-expressed in Dead (Phillips)	72	5.8e-11	2.64	OVER
Oncomine Gene Expression Signatures	Astrocytoma Tissue Type - Top 10% over-expressed in High-Grade (Khatua)	52	6.9e-11	3.28	OVER
Oncomine Gene Expression Signatures	Breast CellLine Treatment - Top 5% under-expressed in Doxorubicin (Troester)	43	7.1e-11	3.55	Under
Oncomine Gene Expression Signatures	Tissue Type - Top 10% under-expressed in Lung Adenocarcinoma (Su)	50	7.2e-11	3.35	Under
Oncomine Gene Expression Signatures	CellLine Cell Type - Top 10% over-expressed in Mammary Epithelial Cells (Chi)	65	7.7e-11	2.78	OVER
Oncomine Gene Expression Signatures	Testis Type - Top 10% over-expressed in Seminoma (Skotheim)	69	1e-10	2.67	OVER
Oncomine Gene Expression Signatures	Breast Carcinoma Grade - Top 10% over-expressed in 3 (van)	69	1.1e-10	2.66	OVER
Oncomine Gene Expression Signatures	Mantle Cell Lymphoma Survival - 5 Years - Top 5% over-expressed in Dead (Rosenwald)	20	1.1e-10	8.2	OVER
Oncomine Gene Expression Signatures	NCI-60 CellLine 5-Fluorouracil Sensitivity - Top 10% over-expressed in Sensitive (Compendia)	71	1.5e-10	2.61	OVER
Oncomine Gene Expression Signatures	NCI-60 CellLine Tissue Of Origin - Top 10% under-expressed in Central Nervous System (Shankavaram)	71	1.5e-10	2.61	Under
Oncomine Gene Expression Signatures	LNCaP CellLine Treatment - Top 10% under-expressed in Gedunin (Hieronymus)	71	1.5e-10	2.61	Under
Oncomine Gene Expression Signatures	Healthy Lymphocyte Type - Top 10% over-expressed in B-Cells (Critchley-Thorne)	70	1.8e-10	2.6	OVER
Oncomine Gene Expression Signatures	Tissue Type - Top 10% over-expressed in Colorectal Adenocarcinoma (Su)	49	2.3e-10	3.26	OVER
Oncomine Gene Expression Signatures	MCF7 Breast Adenocarcinoma CellLine Treatment - Top 10% under-expressed in Trans-hydroxytamoxifen (Frasor)	50	2.9e-10	3.2	Under
Oncomine Gene Expression Signatures	Breast Carcinoma Grade - Top 10% over-expressed in 3 (Hess)	70	3.9e-10	2.56	OVER
Oncomine Gene Expression Signatures	Lymphoma Type - Top 10% under-expressed in Follicular Lymphoma (Shipp)	35	4e-10	4.22	Under
Oncomine Gene Expression Signatures	B-Cells Type - Top 10% over-expressed in Multiple Myeloma (Basso)	50	4.4e-10	3.15	OVER
Oncomine Gene Expression Signatures	Sarcoma Type - Top 10% under-expressed in Gastro-intestinal Stromal Tumor (Segal)	47	4.6e-10	3.26	Under
Oncomine Gene Expression Signatures	White Blood Cells Type - Top 1% under-expressed in Normal Monocytes (Stegmaier)	19	5.3e-10	7.06	Under
Oncomine Gene Expression Signatures	Breast Carcinoma Differentiation - Top 10% over-expressed in Poor (Desmedt)	69	9.9e-10	2.51	OVER
Oncomine Gene Expression Signatures	Prostate Carcinoma Biochemical Recurrence - Top 10% under-expressed in Yes (Nanni)	69	9.9e-10	2.51	Under
Oncomine Gene Expression Signatures	Bladder Carcinoma Lymph Node Status - Top 10% under-expressed in Positive (Blaveri)	43	1.1e-09	3.4	Under
Oncomine Gene Expression Signatures	Germ Cell Type - Top 10% over-expressed in Seminoma (Sperger)	55	1.6e-09	2.82	OVER
Oncomine Gene Expression Signatures	Colorectal Carcinoma Response - Top 10% under-expressed in Sensitive (Graudens)	53	1.7e-09	2.9	Under
Oncomine Gene Expression Signatures	Glioblastoma Multiforme Survival - 1 Year - Top 10% over-expressed in Dead (Liang)	52	1.8e-09	2.91	OVER
Oncomine Gene Expression Signatures	Diffuse Large B-Cell Lymphoma Subgroup - Top 10% over-expressed in Activated B-Cell Like (Rosenwald)	30	1.9e-09	4.59	OVER
Oncomine Gene Expression Signatures	Multiple Myeloma Stage - Top 10% over-expressed in III (Agnelli)	68	2.5e-09	2.46	OVER
Oncomine Gene Expression Signatures	Parathyroid Type - Top 10% over-expressed in Parathyroid Adenoma (Morrison)	68	2.5e-09	2.46	OVER
Oncomine Gene Expression Signatures	Normal Type - Top 10% over-expressed in Vulva (Roth)	68	2.5e-09	2.44	OVER
Oncomine Gene Expression Signatures	Brain Type - Top 10% over-expressed in Anaplastic Oligoastrocytoma, Anaplastic Oligodendroglioma (French)	68	2.5e-09	2.44	OVER
Oncomine Gene Expression Signatures	Soft Tissue Sarcoma Type - Top 10% under-expressed in Lipoma (Nakayama)	68	2.5e-09	2.46	Under
Oncomine Gene Expression Signatures	Lung Carcinoma Type - Top 10% under-expressed in Bronchioloalveolar Carcinoma (Bittner)	68	2.5e-09	2.44	Under
Oncomine Gene Expression Signatures	Clear Cell Renal Cell Carcinoma Fuhrman Grade - Top 10% over-expressed in 3 (Lenburg)	68	2.6e-09	2.45	OVER
Oncomine Gene Expression Signatures	Neuroblastoma INSS Stage - Top 10% over-expressed in III, IV (Wang)	48	2.7e-09	3.03	OVER
Oncomine Gene Expression Signatures	Sarcoma Type - Top 10% over-expressed in Embryonal Rhabdomyosarcoma (Henderson)	45	2.8e-09	3.01	OVER
Oncomine Gene Expression Signatures	Prostate Type - Top 5% over-expressed in Prostate Carcinoma (Luo)	41	3.2e-09	3.17	OVER
Oncomine Gene Expression Signatures	Prostate Type - Top 10% over-expressed in Prostate Carcinoma (Welsh)	46	3.3e-09	3.07	OVER
Oncomine Gene Expression Signatures	Colorectal Carcinoma Chemoradiotherapy Status - Top 10% under-expressed in During Therapy (Clarke)	35	4.2e-09	3.84	Under
Oncomine Gene Expression Signatures	Esophageal Squamous Cell Carcinoma CellLine SN-38 Sensitivity - Top 10% over-expressed in Sensitive (Shimokuni)	51	4.5e-09	2.85	OVER
Oncomine Gene Expression Signatures	Astrocytoma Grade - Top 5% over-expressed in 3 (Sun)	43	5.2e-09	3	OVER
Oncomine Gene Expression Signatures	Pheochromocytoma Mutation - Top 10% over-expressed in Familial - Unknown Gene (Dahia)	67	6.2e-09	2.41	OVER
Oncomine Gene Expression Signatures	NCI-60 CellLine Amsacrine (m-AMSA) Sensitivity - Top 10% over-expressed in Sensitive (Compendia)	67	6.2e-09	2.41	OVER
Oncomine Gene Expression Signatures	Leukemia Type - Top 10% over-expressed in T-Cell Acute Lymphoblastic Leukemia (Raetz)	67	6.2e-09	2.41	OVER
Oncomine Gene Expression Signatures	Normal Type - Top 10% under-expressed in Trigeminal Ganglion (Su)	67	6.2e-09	2.41	Under
Oncomine Gene Expression Signatures	Ovarian Carcinoma Survival - 5 Years - Top 10% under-expressed in Dead (Lu)	66	6.5e-09	2.42	Under
Oncomine Gene Expression Signatures	Cancer Type - Top 10% over-expressed in Acute Lymphoblastic Leukemia (Ramaswamy)	51	6.6e-09	2.8	OVER
Oncomine Gene Expression Signatures	Sarcoma Type - Top 10% under-expressed in Schwannoma (Henderson)	48	9.4e-09	2.78	Under
Oncomine Gene Expression Signatures	Sarcoma Type - Top 10% over-expressed in Monophasic Synovial Sarcoma (Henderson)	53	1.1e-08	2.63	OVER
Oncomine Gene Expression Signatures	Sarcoma Type - Top 10% over-expressed in Myxoid Liposarcoma (Henderson)	51	1.2e-08	2.68	OVER
Oncomine Gene Expression Signatures	Head and Neck Squamous Cell Carcinoma Disease Relapse - 3 Years - Top 10% under-expressed in Relapse (Chung)	44	1.4e-08	3.01	Under
Oncomine Gene Expression Signatures	Androgen-Starved LNCaP CellLine Treatment - Top 10% over-expressed in Androgen (Hieronymus)	66	1.5e-08	2.36	OVER
Oncomine Gene Expression Signatures	Follicular Lymphoma Stage - Top 10% over-expressed in III,IV (Dave)	66	1.5e-08	2.35	OVER
Oncomine Gene Expression Signatures	Acute Lymphoblastic Leukemia Cytogenetics - Top 10% under-expressed in Normal (Ross)	66	1.5e-08	2.35	Under
Oncomine Gene Expression Signatures	NCI-60 CellLine Rapamycin Sensitivity - Top 5% under-expressed in Sensitive (Compendia)	42	1.5e-08	2.95	Under
Oncomine Gene Expression Signatures	Colon Type - Top 10% over-expressed in Colorectal Carcinoma (Graudens)	51	1.6e-08	2.74	OVER
Oncomine Gene Expression Signatures	Oral Squamous Cell Carcinoma Primary Site - Top 10% over-expressed in Floor of Mouth (Toruner)	53	2.2e-08	2.57	OVER
Oncomine Gene Expression Signatures	Leukemia Type - Top 1% over-expressed in B-Cell Acute Lymphoblastic Leukemia (Raetz)	17	2.4e-08	6.16	OVER
Oncomine Gene Expression Signatures	Ramos Burkitt Lymphoma CellLine Stimulation - Top 10% under-expressed in Anti-CD40 - 24 Hours (Basso)	46	3e-08	2.83	Under
Oncomine Gene Expression Signatures	CD4 T-Cells Disease Status - Top 10% over-expressed in Metastatic Melanoma (Critchley-Thorne)	64	3.3e-08	2.33	OVER
Oncomine Gene Expression Signatures	Normal Type - Top 10% over-expressed in Skeletal Muscle (Yanai)	46	3.4e-08	2.82	OVER
Oncomine Gene Expression Signatures	Prostate Type - Top 10% over-expressed in Hormone-Refractory Metastatic Prostate Carcinoma (Varambally)	65	3.5e-08	2.31	OVER
Oncomine Gene Expression Signatures	Papillary Renal Cell Carcinoma M Stage - Top 10% over-expressed in M1 (Yang)	65	3.5e-08	2.31	OVER
Oncomine Gene Expression Signatures	Breast Carcinoma Histone Lysine H3mK27 Methylation - Top 10% under-expressed in Positive (Richardson)	65	3.5e-08	2.31	Under
Oncomine Gene Expression Signatures	Breast Carcinoma Xist Stain - Top 10% under-expressed in Positive (Richardson)	65	3.5e-08	2.31	Under
Oncomine Gene Expression Signatures	Diffuse Large B-Cell Lymphoma Subgroup - Top 10% under-expressed in Mediastinal Involvement (Rosenwald)	28	3.6e-08	4.14	Under
Oncomine Gene Expression Signatures	Multiple Myeloma Igh Translocation - Top 5% over-expressed in None (Agnelli)	41	4.4e-08	2.86	OVER
Oncomine Gene Expression Signatures	Acute Lymphoblastic Leukemia Treatment - Top 1% under-expressed in High-Dose Methotrexate (Cheok)	13	5.8e-08	8.24	Under
Oncomine Gene Expression Signatures	Mesothelioma Asbestos Exposure - Top 10% under-expressed in Positive (Lopez-Rios)	54	7.2e-08	2.45	Under
Oncomine Gene Expression Signatures	Metastatic Prostate Cancer Site - Top 10% over-expressed in Bone (Dhanasekaran)	35	7.8e-08	3.22	OVER
Oncomine Gene Expression Signatures	Normal Type - Top 10% over-expressed in Ovary (Roth)	64	8.2e-08	2.26	OVER
Oncomine Gene Expression Signatures	Oligodendroglioma Grade - Top 10% over-expressed in 3 (Sun)	64	8.2e-08	2.26	OVER
Oncomine Gene Expression Signatures	NCI-60 CellLine Cytosine Arabinoside Sensitivity - Top 10% over-expressed in Sensitive (Compendia)	64	8.3e-08	2.27	OVER
Oncomine Gene Expression Signatures	NCI-60 CellLine L-Asparaginase Sensitivity - Top 10% over-expressed in Sensitive (Compendia)	64	8.3e-08	2.27	OVER
Oncomine Gene Expression Signatures	Pheochromocytoma Location - Top 10% over-expressed in Paraganglioma (Dahia)	64	8.3e-08	2.27	OVER
Oncomine Gene Expression Signatures	Non-Small Cell Lung Cancer CellLine Histology - Top 10% over-expressed in Large Cell Carcinoma (Coldren)	64	8.3e-08	2.27	OVER
Oncomine Gene Expression Signatures	Breast Carcinoma Type - Top 10% under-expressed in Luminal Tumor (Farmer)	64	8.3e-08	2.27	Under
Oncomine Gene Expression Signatures	Breast CellLine Gene Cluster - Top 10% under-expressed in Luminal (Neve)	64	8.3e-08	2.27	Under
Oncomine Gene Expression Signatures	Normal Type - Top 10% under-expressed in Cervical Ganglion (Su)	64	8.3e-08	2.27	Under
Oncomine Gene Expression Signatures	Lung Type - Top 5% over-expressed in Small Cell Lung Cancer (Garber)	32	8.9e-08	3.27	OVER
Oncomine Gene Expression Signatures	Ovarian Carcinoma Histologic Subtype - Top 10% under-expressed in Mucinous (Schwartz)	32	9.1e-08	3.48	Under
Oncomine Gene Expression Signatures	Renal Cell Carcinoma Time Of Treatment With CCI-779 - Top 10% over-expressed in 8 Weeks, 16 Weeks (Boni)	44	9.5e-08	2.77	OVER
Oncomine Gene Expression Signatures	Prostate Prostate Cancer Type - Top 10% over-expressed in Metastatic Prostate Carcinoma, Lymph Node, Metastatic prostate carcinoma, Bone, Metastatic prostate carcinoma, Soft Tissue (LaTulippe)	45	1.1e-07	2.72	OVER
Oncomine Gene Expression Signatures	Prostate Type - Top 10% over-expressed in Metastatic Prostate Cancer (LaTulippe)	45	1.1e-07	2.72	OVER
Oncomine Gene Expression Signatures	Normal Type - Top 10% under-expressed in Blood (Su)	40	1.1e-07	2.89	Under
Oncomine Gene Expression Signatures	Glioma Type - Top 10% under-expressed in Anaplastic Astrocytoma (Yamanaka)	39	1.2e-07	2.94	Under
Oncomine Gene Expression Signatures	Lung Type - Top 10% over-expressed in Lung Adenocarcinoma (Beer)	32	1.3e-07	3.42	OVER
Oncomine Gene Expression Signatures	CellLine Cell Type - Top 10% under-expressed in Coronary Artery Smooth Muscle Cells (Chi)	58	1.4e-07	2.33	Under
Oncomine Gene Expression Signatures	Acute Lymphoblastic Leukemia Asparaginase Sensitivity - Top 1% under-expressed in Sensitive (Holleman)	16	1.5e-07	5.72	Under
Oncomine Gene Expression Signatures	Breast Carcinoma Metastasis - Top 10% over-expressed in Positive (vandeVijver)	61	1.6e-07	2.27	OVER
Oncomine Gene Expression Signatures	U2OS Osteosarcoma CellLine Treatment - Top 10% over-expressed in 4-hydroxy-tamoxifen (Monroe)	48	1.7e-07	2.57	OVER
Oncomine Gene Expression Signatures	Esophageal Squamous Cell Carcinoma CellLine Irinotecan Sensitivity - Top 10% over-expressed in Sensitive (Shimokuni)	47	1.7e-07	2.59	OVER
Oncomine Gene Expression Signatures	Breast Carcinoma Genomic Risk (Veridex Signature) - Top 10% over-expressed in High Risk (Desmedt)	63	1.9e-07	2.22	OVER
Oncomine Gene Expression Signatures	Normal Type - Top 10% over-expressed in Pancreas (Su)	63	1.9e-07	2.22	OVER
Oncomine Gene Expression Signatures	Normal Type - Top 10% over-expressed in White Blood Cells (Su)	63	1.9e-07	2.22	OVER
Oncomine Gene Expression Signatures	Multiple Myeloma Bone Lesions Present - Top 10% over-expressed in Positive (Agnelli)	63	1.9e-07	2.22	OVER
Oncomine Gene Expression Signatures	Soft Tissue Sarcoma Type - Top 10% under-expressed in Fibrosarcoma (Nakayama)	63	1.9e-07	2.22	Under
Oncomine Gene Expression Signatures	Bladder Transitional Cell Carcinoma Type - Top 10% under-expressed in Muscle-Invasive Bladder Cancer (Modlich)	63	1.9e-07	2.22	Under
Oncomine Gene Expression Signatures	Normal Type - Top 10% under-expressed in Dorsal Root Ganglion (Su)	63	1.9e-07	2.22	Under
Oncomine Gene Expression Signatures	Lung Type - Top 1% over-expressed in Small Cell Lung Cancer (Bhattacharjee)	12	2.2e-07	8.08	OVER
Oncomine Gene Expression Signatures	B-Cells Type - Top 10% under-expressed in B-Cell Chronic Lymphocytic Leukemia (Basso)	44	2.9e-07	2.64	Under
Oncomine Gene Expression Signatures	Ovarian Carcinoma Grade - Top 10% over-expressed in 4 (Lu)	61	3e-07	2.22	OVER
Oncomine Gene Expression Signatures	Prostate Type - Top 10% over-expressed in Metastatic Prostate Cancer (Holzbeierlein)	32	3.2e-07	3.11	OVER
Oncomine Gene Expression Signatures	NCI-60 CellLine (Carboxyphthalato) Platinum Sensitivity - Top 5% over-expressed in Sensitive (Compendia)	39	3.5e-07	2.69	OVER
Oncomine Gene Expression Signatures	Head and Neck Type - Top 10% under-expressed in Recurrent Head and Neck Squamous Cell Carcinoma (Chung)	41	3.5e-07	2.73	Under
Oncomine Gene Expression Signatures	Breast Carcinoma Race - Top 10% over-expressed in White (Chang)	44	3.7e-07	2.62	OVER
Oncomine Gene Expression Signatures	Testis Type - Top 10% under-expressed in Teratoma (Skotheim)	59	4.1e-07	2.23	Under
Oncomine Gene Expression Signatures	Prostate Type - Top 10% over-expressed in Hormone-Refractory Metastatic Prostate Carcinoma (Varambally)	62	4.2e-07	2.17	OVER
Oncomine Gene Expression Signatures	Childhood Acute Lymphoblastic Leukemia Sample Type - Top 10% over-expressed in Relapse (Bhojwani)	62	4.3e-07	2.18	OVER
Oncomine Gene Expression Signatures	NCI-60 CellLine Anthrapyrazole Sensitivity - Top 10% over-expressed in Sensitive (Compendia)	62	4.3e-07	2.18	OVER
Oncomine Gene Expression Signatures	ER+ Breast Carcinoma Chemotherapy Response (ER+) - Top 10% over-expressed in Complete Response (Hess)	62	4.3e-07	2.18	OVER
Oncomine Gene Expression Signatures	Prostate Adenocarcinoma Type - Top 10% under-expressed in Androgen-Independent (Best)	62	4.3e-07	2.18	Under
Oncomine Gene Expression Signatures	Brain Type - Top 10% over-expressed in Glioblastoma Multiforme (Shai)	44	4.6e-07	2.59	OVER
Oncomine Gene Expression Signatures	Tissue Cancer Progression - Top 10% over-expressed in Primary (Ramaswamy)	48	5.5e-07	2.44	OVER
Oncomine Gene Expression Signatures	Diffuse Large B-Cell Lymphoma Subgroup - Top 10% under-expressed in Type III B-Cell-like (Rosenwald)	22	6e-07	4.32	Under
Oncomine Gene Expression Signatures	B-Cells Type - Top 10% over-expressed in Hodgkin Disease (Basso)	43	6.4e-07	2.58	OVER
Oncomine Gene Expression Signatures	Testis Type - Top 10% over-expressed in Embryonal Carcinoma (Skotheim)	59	6.6e-07	2.19	OVER
Oncomine Gene Expression Signatures	Lung Adenocarcinoma T Stage - Top 10% over-expressed in 4 (Beer)	31	6.7e-07	3.19	OVER
Oncomine Gene Expression Signatures	B-Cells Type - Top 10% over-expressed in Diffuse Large B-Cell Lymphoma (Basso)	43	7.7e-07	2.56	OVER
Oncomine Gene Expression Signatures	Testis Type - Top 10% over-expressed in Embryonal Carcinoma (Skotheim)	59	7.8e-07	2.18	OVER
Oncomine Gene Expression Signatures	Breast Carcinoma Survival - 5 Years - Top 10% over-expressed in Dead (vandeVijver)	59	8.1e-07	2.17	OVER
Oncomine Gene Expression Signatures	Brain Type - Top 10% over-expressed in Medulloblastoma (Pomeroy)	30	8.3e-07	3.22	OVER
Oncomine Gene Expression Signatures	Breast Carcinoma Lymphocytic Infiltrate - Top 10% over-expressed in Positive (van)	59	8.4e-07	2.17	OVER
Oncomine Gene Expression Signatures	Testis Type - Top 10% under-expressed in Testicular Carcinoma In Situ (Skotheim)	59	8.7e-07	2.17	Under
Oncomine Gene Expression Signatures	Prostate Type - Top 10% under-expressed in Prostate Cancer (Magee)	28	8.8e-07	3.33	Under
Oncomine Gene Expression Signatures	Central Nervous System Type - Top 10% over-expressed in Hypothalamus (Roth)	61	9.2e-07	2.13	OVER
Oncomine Gene Expression Signatures	Normal Type - Top 10% over-expressed in Testes (Roth)	61	9.2e-07	2.13	OVER
Oncomine Gene Expression Signatures	Normal Type - Top 10% under-expressed in Trigeminal Ganglia (Roth)	61	9.2e-07	2.13	Under
Oncomine Gene Expression Signatures	Normal Type - Top 10% under-expressed in Dorsal Root Ganglia (Roth)	61	9.2e-07	2.13	Under
Oncomine Gene Expression Signatures	Acute Myeloid Leukemia FAB Subtype - Top 10% over-expressed in M1 (Gutierrez)	61	9.4e-07	2.13	OVER
Oncomine Gene Expression Signatures	NCI-60 CellLine Type - Top 10% over-expressed in Leukemia (Staunton)	29	9.6e-07	3.25	OVER
Oncomine Gene Expression Signatures	Non-Small Cell Lung Cancer CellLine Histology - Top 5% over-expressed in Squamous Cell Carcinoma (Zhou)	38	9.6e-07	2.61	OVER
Oncomine Gene Expression Signatures	Oral Squamous Cell Carcinoma T Stage - Top 5% over-expressed in T3, T4 (Toruner)	31	9.8e-07	2.92	OVER
Oncomine Gene Expression Signatures	NCI-60 CellLine Type - Top 10% over-expressed in Leukemia (Scherf)	37	1e-06	2.73	OVER
Oncomine Gene Expression Signatures	Brain Type - Top 10% over-expressed in Oligodendroglioma (Shai)	43	1.1e-06	2.52	OVER
Oncomine Gene Expression Signatures	Mesothelioma Histology - Top 10% over-expressed in Sarcomatoid (Lopez-Rios)	48	1.5e-06	2.3	OVER
Oncomine Gene Expression Signatures	Cancer Type - Top 10% under-expressed in Glioblastoma (Ramaswamy)	46	1.5e-06	2.39	Under
Oncomine Gene Expression Signatures	Tissue Type - Top 10% under-expressed in Pancreatic Adenocarcinoma (Su)	40	1.6e-06	2.56	Under
Oncomine Gene Expression Signatures	Breast CellLine Treatment - Top 10% under-expressed in Etoposide (Troester)	54	1.7e-06	2.2	Under
Oncomine Gene Expression Signatures	Skin Type - Top 10% under-expressed in Metastatic Melanoma (Haqq)	37	1.8e-06	2.68	Under
Oncomine Gene Expression Signatures	Cancer Type - Top 10% over-expressed in Ovarian Carcinoma (Bittner)	60	2e-06	2.08	OVER
Oncomine Gene Expression Signatures	Bladder Type - Top 10% over-expressed in Bladder Carcinoma (Sanchez-Carbayo)	60	2e-06	2.09	OVER
Oncomine Gene Expression Signatures	Breast Carcinoma Relapse - 5 Years - Top 10% over-expressed in Relapse (Sotiriou)	60	2e-06	2.09	OVER
Oncomine Gene Expression Signatures	Non-Small Cell Lung Cancer CellLine Histology - Top 10% over-expressed in Large Cell Carcinoma (Zhou)	60	2e-06	2.09	OVER
Oncomine Gene Expression Signatures	Ovary Type - Top 10% over-expressed in Ovarian Serous Adenocarcinoma (Hendrix)	60	2e-06	2.09	OVER
Oncomine Gene Expression Signatures	Skin Type - Top 10% over-expressed in Cutaneous Melanoma (Talantov)	60	2e-06	2.09	OVER
Oncomine Gene Expression Signatures	ER+ Breast Carcinoma Disease Free Survival - 5 Years - Top 10% over-expressed in Relapse (Wang)	60	2e-06	2.09	OVER
Oncomine Gene Expression Signatures	NCI-60 CellLine Paclitaxel (Taxol) Sensitivity - Top 10% over-expressed in Sensitive (Compendia)	60	2e-06	2.09	OVER
Oncomine Gene Expression Signatures	NCI-60 CellLine 5-FUDR Sensitivity - Top 10% over-expressed in Sensitive (Compendia)	60	2e-06	2.09	OVER
Oncomine Gene Expression Signatures	Cervical Carcinoma Stage - Top 10% under-expressed in IVB (Bachtiary)	60	2e-06	2.08	Under
Oncomine Gene Expression Signatures	Acute Myeloid Leukemia FAB Subtype - Top 10% under-expressed in M4 (Valk)	60	2e-06	2.09	Under
Oncomine Gene Expression Signatures	Breast Carcinoma Progesterone Receptor Status - Top 10% under-expressed in Positive (Minn)	60	2e-06	2.09	Under
Oncomine Gene Expression Signatures	Ovary Type - Top 10% under-expressed in Ovarian Mucinous Adenocarcinoma (Hendrix)	60	2e-06	2.09	Under
Oncomine Gene Expression Signatures	MCF7 Breast Adenocarcinoma CellLine Treatment - Top 10% under-expressed in 5-Fluorouracil 10 uM (Hernandez-Vargas)	32	2.4e-06	2.84	Under
Oncomine Gene Expression Signatures	Adult T-Cell Leukemia Type - Top 5% over-expressed in Acute (Choi)	37	2.5e-06	2.53	OVER
Oncomine Gene Expression Signatures	Soft Tissue Sarcoma Type - Top 5% under-expressed in Myxofibrosarcoma (Nakayama)	37	2.5e-06	2.53	Under
Oncomine Gene Expression Signatures	Normal Type - Top 10% under-expressed in Spinal Cord (Su)	37	2.6e-06	2.6	Under
Oncomine Gene Expression Signatures	Breast Carcinoma Race - Top 10% under-expressed in Hispanic (Chang)	42	2.6e-06	2.45	Under
Oncomine Gene Expression Signatures	Multiple Myeloma Bone Lytic Lesion - Top 10% over-expressed in Positive (Tian)	42	2.8e-06	2.45	OVER
Oncomine Gene Expression Signatures	Prostate Type - Top 1% over-expressed in Metastatic Prostate Carcinoma, Lymph Node (Lapointe)	12	3.1e-06	6.04	OVER
Oncomine Gene Expression Signatures	T98G Glioblastoma CellLine Condition - Top 10% over-expressed in Growth Arrest By Contact Inhibition (Cam)	59	3.4e-06	2.06	OVER
Oncomine Gene Expression Signatures	Prostate Type - Top 10% over-expressed in Prostate Carcinoma (Varambally)	59	4.2e-06	2.04	OVER
Oncomine Gene Expression Signatures	Cancer Type - Top 10% over-expressed in Bladder Carcinoma (Bittner)	59	4.2e-06	2.04	OVER
Oncomine Gene Expression Signatures	Normal Type - Top 10% under-expressed in Lung (Yanai)	41	4.2e-06	2.42	Under
Oncomine Gene Expression Signatures	Normal Type - Top 10% over-expressed in Testis (Su)	59	4.3e-06	2.04	OVER
Oncomine Gene Expression Signatures	NCI-60 CellLine Mitomycin C Sensitivity - Top 10% over-expressed in Sensitive (Compendia)	59	4.3e-06	2.04	OVER
Oncomine Gene Expression Signatures	Renal Type - Top 10% over-expressed in Wilms Tumor (Cutcliffe)	59	4.3e-06	2.04	OVER
Oncomine Gene Expression Signatures	Colon Type - Top 10% over-expressed in Colon Adenocarcinoma (Alon)	20	4.3e-06	4.15	OVER
Oncomine Gene Expression Signatures	Prostate Carcinoma Gleason Score - Top 10% under-expressed in 9 (Nanni)	59	4.3e-06	2.04	Under
Oncomine Gene Expression Signatures	Acute Myeloid Leukemia FAB Subtype - Top 10% under-expressed in M5 (Gutierrez)	59	4.3e-06	2.04	Under
Oncomine Gene Expression Signatures	Ovary Type - Top 10% under-expressed in Ovarian Clear Cell Adenocarcinoma (Hendrix)	59	4.3e-06	2.04	Under
Oncomine Gene Expression Signatures	Small Round Blue Cell Tumor Tumor/CellLine - Top 10% under-expressed in Tumor (Khan)	26	4.4e-06	3.28	Under
Oncomine Gene Expression Signatures	Ramos Burkitt Lymphoma CellLine With PINCO Vector Stimulation - Top 10% over-expressed in Anti-IgM - 8 Hours (Basso)	41	4.7e-06	2.41	OVER
Oncomine Gene Expression Signatures	Breast Carcinoma Grade - Top 10% over-expressed in 3 (Sorlie)	34	5e-06	2.66	OVER
Oncomine Gene Expression Signatures	Glioma Survival - 1 Year - Top 10% over-expressed in Dead (Yamanaka)	35	5e-06	2.6	OVER
Oncomine Gene Expression Signatures	B-Cells Type - Top 10% under-expressed in Follicular Lymphoma (Basso)	41	5.1e-06	2.4	Under
Oncomine Gene Expression Signatures	Normal Type - Top 1% over-expressed in Testis (Su)	10	5.6e-06	7.15	OVER
Oncomine Gene Expression Signatures	Head and Neck Squamous Cell Carcinoma Genomic Subgroup - Top 10% over-expressed in 4 (Chung)	38	5.8e-06	2.48	OVER
Oncomine Gene Expression Signatures	Ovarian Carcinoma Histology - Top 10% under-expressed in Clear Cell (Lu)	58	5.8e-06	2.03	Under
Oncomine Gene Expression Signatures	Head and Neck Squamous Cell Carcinoma Overall Survival - 5 Years - Top 10% under-expressed in Dead (Chung)	38	5.8e-06	2.48	Under
Oncomine Gene Expression Signatures	Ductal Breast Carcinoma Lymph Node Metastasis - Top 10% under-expressed in Positive (Zhao)	52	6e-06	2.12	Under
Oncomine Gene Expression Signatures	Testis Type - Top 5% under-expressed in Testicular Carcinoma In Situ (Skotheim)	35	6.2e-06	2.48	Under
Oncomine Gene Expression Signatures	Esophagus Type - Top 5% over-expressed in Esophageal Adenocarcinoma (Wang)	20	6.3e-06	3.66	OVER
Oncomine Gene Expression Signatures	Prostate Type - Top 10% over-expressed in Prostate Cancer (Holzbeierlein)	28	6.4e-06	2.85	OVER
Oncomine Gene Expression Signatures	Multiple Myeloma Molecular Alteration - Top 5% over-expressed in Hyperdiploid (Carrasco)	36	6.6e-06	2.43	OVER
Oncomine Gene Expression Signatures	Endometrioid Carcinoma Type - Top 5% under-expressed in Endometrioid Carcinoma (Bittner)	36	6.6e-06	2.43	Under
Oncomine Gene Expression Signatures	Blood Cell Type - Top 10% over-expressed in Lymphocytes (Palmer)	48	7e-06	2.19	OVER
Oncomine Gene Expression Signatures	Cancer Type - Top 10% over-expressed in Acute Myelogenous Leukemia (Ramaswamy)	42	7.5e-06	2.31	OVER
Oncomine Gene Expression Signatures	Normal Type - Top 10% over-expressed in Vulvar (Hsiao)	29	7.6e-06	2.89	OVER
Oncomine Gene Expression Signatures	Cancer Type - Top 10% over-expressed in Follicular Lymphoma (Ramaswamy)	43	8.3e-06	2.28	OVER
Oncomine Gene Expression Signatures	Breast Carcinoma Grade - Top 10% over-expressed in 3 (Ginestier)	58	8.6e-06	2	OVER
Oncomine Gene Expression Signatures	Acute Lymphoblastic Leukemia Cytogenetics - Top 10% under-expressed in Hyperdiploid (Ross)	58	8.7e-06	2	Under
Oncomine Gene Expression Signatures	Breast Carcinoma Histologic Subtype - Top 10% under-expressed in Tubular/Lobular (Desmedt)	58	8.9e-06	2	Under
Oncomine Gene Expression Signatures	NCI-60 CellLine Tissue Of Origin - Top 10% under-expressed in Breast (Shankavaram)	58	8.9e-06	2	Under
Oncomine Gene Expression Signatures	Breast Ductal Carcinoma Grade - Top 5% over-expressed in 3 (Perou)	22	1.1e-05	3.21	OVER
Oncomine Gene Expression Signatures	Soft Tissue Cancer Type - Top 10% over-expressed in Melanoma (Segal)	40	1.1e-05	2.34	OVER
Oncomine Gene Expression Signatures	NCI-60 CellLine Type - Top 10% under-expressed in Central Nervous System (Staunton)	27	1.1e-05	2.92	Under
Oncomine Gene Expression Signatures	CellLine Type - Top 10% under-expressed in Colorectal Adenocarcinoma (Gyorffy)	48	1.1e-05	2.13	Under
Oncomine Gene Expression Signatures	Prostate Type - Top 10% over-expressed in Prostate Carcinoma (Lapointe)	45	1.3e-05	2.19	OVER
Oncomine Gene Expression Signatures	Ovarian Carcinoma Grade - Top 10% over-expressed in 3 (Schwartz)	28	1.6e-05	2.81	OVER
Oncomine Gene Expression Signatures	Breast Carcinoma Lymph Node Status - Top 10% over-expressed in Positive (vandeVijver)	55	1.6e-05	1.99	OVER
Oncomine Gene Expression Signatures	Normal Type - Top 5% over-expressed in Kidney Cortex (Roth)	35	1.6e-05	2.35	OVER
Oncomine Gene Expression Signatures	Non-Small Cell Lung Carcinoma Survival - 3 Years - Top 10% over-expressed in Dead (Bild)	57	1.7e-05	1.95	OVER
Oncomine Gene Expression Signatures	Colorectal Carcinoma Microsattelite Status - Top 10% over-expressed in Instable (Watanabe)	57	1.7e-05	1.95	OVER
Oncomine Gene Expression Signatures	Cancer Type - Top 10% under-expressed in Gastrointestinal Stromal Tumor (Bittner)	57	1.7e-05	1.95	Under
Oncomine Gene Expression Signatures	Central Nervous System Type - Top 10% under-expressed in Temporal Lobe (Roth)	57	1.7e-05	1.95	Under
Oncomine Gene Expression Signatures	Colonic Mucosa Type - Top 10% under-expressed in Adjacent Non-Tumoral (Hong)	57	1.7e-05	1.95	Under
Oncomine Gene Expression Signatures	Colon Carcinoma M Stage - Top 10% under-expressed in Positive (Bittner)	57	1.7e-05	1.95	Under
Oncomine Gene Expression Signatures	CellLine Mitoxantrone Sensitivity - Top 10% over-expressed in Sensitive (Gyorffy)	57	1.8e-05	1.96	OVER
Oncomine Gene Expression Signatures	NCI-60 CellLine Tissue Of Origin - Top 10% over-expressed in Blood (Shankavaram)	57	1.8e-05	1.96	OVER
Oncomine Gene Expression Signatures	Clear Cell Renal Cell Carcinoma Stage - Top 10% over-expressed in 2 (Gumz)	57	1.8e-05	1.96	OVER
Oncomine Gene Expression Signatures	Normal Type - Top 10% over-expressed in Lung (Su)	57	1.8e-05	1.96	OVER
Oncomine Gene Expression Signatures	Breast Carcinoma Clinical Risk (Adjuvant Online) - Top 10% over-expressed in High Risk (Desmedt)	57	1.8e-05	1.96	OVER
Oncomine Gene Expression Signatures	Bladder Carcinoma Lymph Node Status - Top 10% under-expressed in Positive (Sanchez-Carbayo)	57	1.8e-05	1.96	Under
Oncomine Gene Expression Signatures	Non-Small Cell Lung Cancer CellLine Histology - Top 10% under-expressed in Adenocarcinoma (Coldren)	57	1.8e-05	1.96	Under
Oncomine Gene Expression Signatures	Breast Carcinoma Lymph Node Status - Top 10% under-expressed in Positive (Chin)	57	1.8e-05	1.96	Under
Oncomine Gene Expression Signatures	Normal Type - Top 10% over-expressed in Breast (Ramaswamy)	41	2.2e-05	2.22	OVER
Oncomine Gene Expression Signatures	Plasma Cell Dyscrasia Type - Top 1% over-expressed in Monoclonal Gammopathy Of Undetermined Significance (Mattioli)	13	2.2e-05	4.48	OVER
Oncomine Gene Expression Signatures	CellLine Etoposide Sensitivity - Top 1% over-expressed in Sensitive (Gyorffy)	13	2.2e-05	4.48	OVER
Oncomine Gene Expression Signatures	Prostate Adenocarcinoma Biochemical Recurrence - 5 Years - Top 10% over-expressed in Positive (Holzbeierlein)	28	2.3e-05	2.64	OVER
Oncomine Gene Expression Signatures	Colorectal Carcinoma Tumor Location - Top 1% over-expressed in Distal (Watanabe)	13	2.4e-05	4.37	OVER
Oncomine Gene Expression Signatures	Normal Type - Top 10% under-expressed in Lung (Ramaswamy)	41	2.6e-05	2.2	Under
Oncomine Gene Expression Signatures	B-Cells Type - Top 10% under-expressed in Hairy Cell Leukemia (Basso)	39	2.7e-05	2.26	Under
Oncomine Gene Expression Signatures	Cancer Type - Top 10% under-expressed in Pancreatic Adenocarcinoma (Ramaswamy)	42	2.7e-05	2.17	Under
Oncomine Gene Expression Signatures	Soft Tissue Cancer Type - Top 10% under-expressed in Soft Tissue Sarcoma (Segal)	39	2.9e-05	2.25	Under
Oncomine Gene Expression Signatures	Cancer Type - Top 10% under-expressed in Medulloblastoma (Ramaswamy)	42	3e-05	2.16	Under
Oncomine Gene Expression Signatures	Lung Type - Top 10% over-expressed in Squamous Cell Lung Carcinoma (Garber)	43	3.2e-05	2.13	OVER
Oncomine Gene Expression Signatures	Diffuse Large B-Cell Lymphoma Survival - 5 Years - Top 10% over-expressed in Dead (Shipp)	26	3.3e-05	2.78	OVER
Oncomine Gene Expression Signatures	B-Cell Type - Top 10% over-expressed in Acute Lymphoblastic Leukemia (TEL/AML-1 Genotype) (Maia)	34	3.3e-05	2.31	OVER
Oncomine Gene Expression Signatures	Follicular Lymphoma Extra Nodal Site - Top 10% under-expressed in Positive (Dave)	56	3.5e-05	1.91	Under
Oncomine Gene Expression Signatures	Acute Lymphoblastic Leukemia Cytogenetics - Top 10% over-expressed in T Lineage (Ross)	56	3.5e-05	1.91	OVER
Oncomine Gene Expression Signatures	NCI-60 CellLine Tissue Of Origin - Top 10% over-expressed in Colon (Shankavaram)	56	3.6e-05	1.91	OVER
Oncomine Gene Expression Signatures	Breast Carcinoma Disease Free Survival - 5 Years - Top 10% over-expressed in Relapse (Wang)	56	3.6e-05	1.91	OVER
Oncomine Gene Expression Signatures	Non-Small Cell Lung Cancer CellLine Histology - Top 10% over-expressed in Squamous Cell Carcinoma (Coldren)	56	3.6e-05	1.91	OVER
Oncomine Gene Expression Signatures	Non-Small Cell Lung Cancer CellLine Gefitinib Sensitivity - Top 10% under-expressed in Sensitive (Coldren)	56	3.6e-05	1.91	Under
Oncomine Gene Expression Signatures	Normal Type - Top 10% under-expressed in Appendix (Su)	56	3.6e-05	1.91	Under
Oncomine Gene Expression Signatures	Plasma Cell Dyscrasia Type - Top 10% under-expressed in Monoclonal Gammopathy Of Undetermined Significance (Mattioli)	56	3.6e-05	1.91	Under
Oncomine Gene Expression Signatures	Ovary Type - Top 10% under-expressed in Ovarian Clear Cell Adenocarcinoma (Hendrix)	56	3.6e-05	1.91	Under
Oncomine Gene Expression Signatures	Head and Neck Squamous Cell Carcinoma Recurrence-Free Survival - 5 Years - Top 10% under-expressed in Recurrence (Chung)	36	3.6e-05	2.31	Under
Oncomine Gene Expression Signatures	Chronic Myelogenous Leukemia Phase - Top 5% over-expressed in Blast Crisis (Radich)	33	3.7e-05	2.32	OVER
Oncomine Gene Expression Signatures	Astrocytoma WHO Grade - Top 5% over-expressed in IV (Phillips)	34	3.9e-05	2.28	OVER
Oncomine Gene Expression Signatures	Normal Skeletal Muscle Age Group - Top 5% under-expressed in Geriatric (Kang)	34	3.9e-05	2.29	Under
Oncomine Gene Expression Signatures	Colorectal Carcinoma CellLine APO2L/TRAIL Sensitivity - Top 5% under-expressed in Highly Sensitive (Wagner)	34	3.9e-05	2.28	Under
Oncomine Gene Expression Signatures	Cancer Type - Top 5% under-expressed in Skin Carcinoma (Bittner)	34	3.9e-05	2.28	Under
Oncomine Gene Expression Signatures	Diffuse Large B-Cell Lymphoma Microarray Diagnosis - Top 10% under-expressed in Unclassified DLBC Lymphoma (Dave)	13	4.3e-05	4.9	Under
Oncomine Gene Expression Signatures	Squamous Cell Epithelium Tissue Type - Top 10% over-expressed in Oral Squamous Cell Carcinoma (Toruner)	44	4.8e-05	2.04	OVER
Oncomine Gene Expression Signatures	Oral Squamous Cell Carcinoma Primary Site - Top 10% under-expressed in Tongue (Toruner)	44	4.8e-05	2.04	Under
Oncomine Gene Expression Signatures	Breast Carcinoma Local Recurrence - Top 5% over-expressed in Yes (Kreike)	27	5.2e-05	2.53	OVER
Oncomine Gene Expression Signatures	Sarcoma Type - Top 10% under-expressed in Synovial Sarcoma (Segal)	36	5.5e-05	2.24	Under
Oncomine Gene Expression Signatures	PC-3 Prostate Adenocarcinoma CellLine LY294002 Washout - Top 10% over-expressed in PC-3 Cells After LY294002 Washout (Tiwari)	42	5.6e-05	2.09	OVER
Oncomine Gene Expression Signatures	Normal Type - Top 10% over-expressed in Prostate (Hsiao)	27	5.7e-05	2.63	OVER
Oncomine Gene Expression Signatures	B-Cells Type - Top 10% over-expressed in Epstein-Barr Virus Immortalized Lymphoblastoid CellLines (Basso)	38	6e-05	2.19	OVER
Oncomine Gene Expression Signatures	Brain Type - Top 10% over-expressed in Glioblastoma Multiforme (Sun)	55	6.6e-05	1.87	OVER
Oncomine Gene Expression Signatures	Normal Type - Top 10% over-expressed in Adipose (Roth)	55	6.6e-05	1.87	OVER
Oncomine Gene Expression Signatures	Lung Type - Top 10% over-expressed in Carcinoid (Bhattacharjee)	36	6.8e-05	2.22	OVER
Oncomine Gene Expression Signatures	Normal Type - Top 10% over-expressed in Tonsil (Su)	55	6.9e-05	1.87	OVER
Oncomine Gene Expression Signatures	Breast Carcinoma Stage - Top 10% over-expressed in IV (Chin)	55	6.9e-05	1.87	OVER
Oncomine Gene Expression Signatures	White Blood Cells Type - Top 10% over-expressed in Normal Monocytes (Stegmaier)	55	6.9e-05	1.87	OVER
Oncomine Gene Expression Signatures	B-Cells Type - Top 10% under-expressed in Mantle Cell Lymphoma (Basso)	38	6.9e-05	2.17	Under
Oncomine Gene Expression Signatures	Ovary Type - Top 10% under-expressed in Ovarian Serous Adenocarcinoma (Hendrix)	55	6.9e-05	1.87	Under
Oncomine Gene Expression Signatures	HEK293 Human Embryonic Kidney CellLine siRNA Knockdown - Top 10% over-expressed in LacZ-siRNA Control (Elkon)	41	7.4e-05	2.09	OVER
Oncomine Gene Expression Signatures	Lymphoma Type - Top 10% under-expressed in Follicular Lymphoma (Lossos)	45	7.7e-05	2	Under
Oncomine Gene Expression Signatures	NCI-60 CellLine Type - Top 10% over-expressed in Colon (Staunton)	25	7.9e-05	2.67	OVER
Oncomine Gene Expression Signatures	Brain Type - Top 10% under-expressed in Astrocytoma (Shai)	38	8.2e-05	2.15	Under
Oncomine Gene Expression Signatures	Renal Proximal Tubular Epithelial Cells Oxygen Condition - Top 10% under-expressed in Hypoxia, Anoxia (Chi)	50	8.4e-05	1.91	Under
Oncomine Gene Expression Signatures	Non-Small Cell Lung Cancer Type - Top 10% under-expressed in Lung Adenocarcinoma (Tomida)	30	8.9e-05	2.4	Under
Oncomine Gene Expression Signatures	Sarcoma Type - Top 10% under-expressed in Lipoma (Henderson)	34	8.9e-05	2.19	Under
Oncomine Gene Expression Signatures	Brain Type - Top 5% over-expressed in Atypical Teratoid/Rhabdoid Tumor (Pomeroy)	16	9e-05	3.41	OVER
Oncomine Gene Expression Signatures	Normal Type - Top 5% over-expressed in Cervix (Roth)	33	9e-05	2.2	OVER
Oncomine Gene Expression Signatures	Chronic Myeloid Leukemia Interferon Status - Top 10% over-expressed in Newly Diagnosed (Crossman)	38	9.3e-05	2.14	OVER
Oncomine Gene Expression Signatures	Pancreas Type - Top 10% over-expressed in Microdissected Pancreatic Tumor Epithelia (Grutzmann)	54	9.5e-05	1.85	OVER
Oncomine Gene Expression Signatures	Head and Neck Type - Top 10% over-expressed in Head and Neck Squamous Cell Carcinoma (Cromer)	38	9.6e-05	2.13	OVER
Oncomine Gene Expression Signatures	Clear Cell Renal Cell Carcinoma Grade - Top 10% over-expressed in 4 (Zhao)	49	9.7e-05	1.92	OVER
Oncomine Gene Expression Signatures	Sarcoma Type - Top 10% under-expressed in Dermatofibrosarcoma (Baird)	42	0.00011	2.03	Under
Oncomine Gene Expression Signatures	Ovarian Carcinoma Histologic Subtype - Top 10% over-expressed in Adenocarcinoma (Bittner)	54	0.00013	1.83	OVER
Oncomine Gene Expression Signatures	Normal Type - Top 10% over-expressed in Nipple, Cross-Section (Roth)	54	0.00013	1.83	OVER
Oncomine Gene Expression Signatures	Head and Neck Cancer Differentiation - Top 10% over-expressed in Poor/Undifferentiated (Pyeon)	54	0.00013	1.83	OVER
Oncomine Gene Expression Signatures	Head and Neck Type - Top 10% over-expressed in Head and Neck Cancer (Pyeon)	54	0.00013	1.83	OVER
Oncomine Gene Expression Signatures	Prostate Type - Top 10% over-expressed in Metastatic Prostate Cancer (Vanaja)	54	0.00013	1.83	OVER
Oncomine Gene Expression Signatures	Squamous Cell Lung Carcinoma Differentiation - Top 10% over-expressed in Poor (Raponi)	54	0.00013	1.83	OVER
Oncomine Gene Expression Signatures	LNCaP CellLine Treatment - Top 10% under-expressed in Celastrol (Hieronymus)	54	0.00013	1.83	Under
Oncomine Gene Expression Signatures	Ovary Type - Top 10% under-expressed in Ovarian Endometrioid Adenocarcinoma (Hendrix)	54	0.00013	1.83	Under
Oncomine Gene Expression Signatures	CellLine 5-Fluorouracil Sensitivity - Top 10% under-expressed in Sensitive (Gyorffy)	54	0.00013	1.83	Under
Oncomine Gene Expression Signatures	B-Cells Type - Top 10% over-expressed in Primary Effusion Lymphoma (Basso)	37	0.00014	2.11	OVER
Oncomine Gene Expression Signatures	Normal Type - Top 10% over-expressed in Liver (Shyamsundar)	48	0.00014	1.89	OVER
Oncomine Gene Expression Signatures	Colorectal Carcinoma Recurrence - 5 Years - Top 10% under-expressed in Recurrence (Lin)	37	0.00014	2.12	Under
Oncomine Gene Expression Signatures	Mature B-Cell Type - Top 10% under-expressed in Follicular Lymphoma (Rosenwald)	19	0.00014	3.03	Under
Oncomine Gene Expression Signatures	Sarcoma Type - Top 10% under-expressed in Neurofibroma (Henderson)	37	0.00014	2.06	Under
Oncomine Gene Expression Signatures	Hepatocellular Carcinoma Stage - Top 10% over-expressed in II, IIIA (Iizuka)	26	0.00015	2.51	OVER
Oncomine Gene Expression Signatures	B-Cell Type - Top 10% over-expressed in Multiple Myeloma (Zhan)	26	0.00015	2.5	OVER
Oncomine Gene Expression Signatures	Prostate Type - Top 10% over-expressed in Prostate Carcinoma (Luo)	29	0.00018	2.33	OVER
Oncomine Gene Expression Signatures	Cancer Type - Top 10% over-expressed in Colorectal Adenocarcinoma (Ramaswamy)	40	0.00018	2.01	OVER
Oncomine Gene Expression Signatures	Sarcoma Type - Top 10% over-expressed in Round Cell Liposarcoma (Segal)	34	0.00018	2.14	OVER
Oncomine Gene Expression Signatures	Diffuse Large B-Cell Lymphoma Microarray Diagnosis - Top 10% over-expressed in Activated B-Cell Like DLBC Lymphoma (Dave)	12	0.00021	4.32	OVER
Oncomine Gene Expression Signatures	Normal Type - Top 10% over-expressed in Ovary (Ramaswamy)	37	0.00022	2.04	OVER
Oncomine Gene Expression Signatures	Cancer Type - Top 10% over-expressed in Ureter Carcinoma (Bittner)	53	0.00023	1.78	OVER
Oncomine Gene Expression Signatures	Colon Carcinoma Type - Top 10% over-expressed in Mucinous Carcinoma (Bittner)	53	0.00023	1.78	OVER
Oncomine Gene Expression Signatures	Cancer Type - Top 10% under-expressed in Oncocytoma (Bittner)	53	0.00023	1.78	Under
Oncomine Gene Expression Signatures	Lung Type - Top 10% over-expressed in Malignant Mesothelioma (Gordon)	53	0.00025	1.79	OVER
Oncomine Gene Expression Signatures	Alveolar Rhabdomyosarcoma Primary Site - Top 10% over-expressed in Retroperitoneum (De)	27	0.00025	2.4	OVER
Oncomine Gene Expression Signatures	Renal Type - Top 10% under-expressed in Normal Fetal Kidney (Cutcliffe)	53	0.00025	1.79	Under
Oncomine Gene Expression Signatures	Sarcoma Type - Top 10% under-expressed in Chondroblastoma (Henderson)	38	0.00025	1.98	Under
Oncomine Gene Expression Signatures	Testis Type - Top 1% over-expressed in Yolk Sac Tumor (Skotheim)	11	0.00027	3.89	OVER
Oncomine Gene Expression Signatures	Prostate Type - Top 10% over-expressed in Metastatic Prostate Carcinoma (Magee)	22	0.00029	2.56	OVER
Oncomine Gene Expression Signatures	Sarcoma Type - Top 10% over-expressed in Liposarcoma (Baird)	41	0.0003	1.93	OVER
Oncomine Gene Expression Signatures	Sarcoma Type - Top 10% over-expressed in Osteosarcoma (Henderson)	39	0.00033	1.93	OVER
Oncomine Gene Expression Signatures	Hepatocellular Carcinoma Early Recurrence - Top 10% over-expressed in Positive (Okada)	25	0.00033	2.4	OVER
Oncomine Gene Expression Signatures	Prostate Carcinoma T Stage - Top 10% under-expressed in 3 (Welsh)	33	0.00034	2.08	Under
Oncomine Gene Expression Signatures	Acute Lymphoblastic Leukemia Cytogenetics - Top 10% over-expressed in Hyperdiploid 47-50 (Yeoh)	36	0.00037	2.01	OVER
Oncomine Gene Expression Signatures	B-Cell Type - Top 10% over-expressed in Multiple Myeloma (Zhan)	25	0.00037	2.38	OVER
Oncomine Gene Expression Signatures	Glioblastoma Survival - 3 Years - Top 10% over-expressed in Dead (Nutt)	36	0.00038	2.01	OVER
Oncomine Gene Expression Signatures	Breast Type - Top 10% over-expressed in Breast Ductal Carcinoma (Perou)	30	0.00039	2.16	OVER
Oncomine Gene Expression Signatures	B-Cell Chronic Lymphocytic Leukemia Binet Stage - Top 10% under-expressed in C (Falt)	36	0.00039	2.01	Under
Oncomine Gene Expression Signatures	Normal Type - Top 10% under-expressed in Duodenum (Hao)	47	0.00041	1.8	Under
Oncomine Gene Expression Signatures	Acute Lymphoblastic Leukemia Sex - Top 10% over-expressed in Male (Fine)	45	0.00042	1.83	OVER
Oncomine Gene Expression Signatures	Acute Lymphoblastic Leukemia Molecular Alteration - Top 10% over-expressed in Normal (Schmidt)	52	0.00043	1.74	OVER
Oncomine Gene Expression Signatures	Normal Type - Top 10% over-expressed in Oral Mucosa (Roth)	52	0.00043	1.74	OVER
Oncomine Gene Expression Signatures	Normal Type - Top 10% under-expressed in Lung (Roth)	52	0.00043	1.74	Under
Oncomine Gene Expression Signatures	Ovarian Carcinoma Histologic Subtype - Top 10% under-expressed in Mucinous Carcinoma (Bittner)	52	0.00043	1.74	Under
Oncomine Gene Expression Signatures	Normal Type - Top 5% over-expressed in Endometrium (Roth)	31	0.00044	2.05	OVER
Oncomine Gene Expression Signatures	Cancer Type - Top 5% over-expressed in Testicular Carcinoma (Bittner)	31	0.00044	2.05	OVER
Oncomine Gene Expression Signatures	Acute Myeloid Leukemia FAB Classification - Top 5% over-expressed in M3 (Debernardi)	22	0.00044	2.42	OVER
Oncomine Gene Expression Signatures	LNCaP CellLine Treatment - Top 5% over-expressed in Gedunin (Hieronymus)	31	0.00044	2.05	OVER
Oncomine Gene Expression Signatures	Acute Lymphoblastic Leukemia Prednisolone Sensitivity - Top 5% over-expressed in Sensitive (Holleman)	31	0.00044	2.05	OVER
Oncomine Gene Expression Signatures	NCI-60 CellLine Dihydro-5-azacytidine Sensitivity - Top 10% over-expressed in Sensitive (Compendia)	52	0.00045	1.75	OVER
Oncomine Gene Expression Signatures	Normal Type - Top 5% over-expressed in Ovary (Su)	20	0.00045	2.52	OVER
Oncomine Gene Expression Signatures	Parathyroid Type - Top 10% under-expressed in Normal Parathyroid Gland (Morrison)	52	0.00045	1.75	Under
Oncomine Gene Expression Signatures	Breast Carcinoma Apocrine Grade - Top 10% under-expressed in 3 (Farmer)	52	0.00045	1.75	Under
Oncomine Gene Expression Signatures	Lymphoma Survival - 5 Years - Top 5% over-expressed in Dead (Dave)	8	0.00046	5.32	OVER
Oncomine Gene Expression Signatures	Mammary Epithelial Cells Oxygen Condition - Top 10% under-expressed in Hypoxia, Anoxia (Chi)	46	0.00047	1.8	Under
Oncomine Gene Expression Signatures	Gastric Adenocarcinoma Site - Top 10% under-expressed in Cardia (Chen)	42	0.00047	1.86	Under
Oncomine Gene Expression Signatures	Ovary Type - Top 5% over-expressed in Normal Ovary (Adib)	22	0.00049	2.4	OVER
Oncomine Gene Expression Signatures	Medulloblastoma Metastasis - Top 10% over-expressed in Positive (MacDonald)	8	0.0005	6.02	OVER
Oncomine Gene Expression Signatures	Prostate Type - Top 10% over-expressed in Prostate Carcinoma (LaTulippe)	35	0.0005	1.99	OVER
