# Supplementary material for: Amplification of the 20q Chromosomal Arm Occurs Early in Tumorigenic Transformation and May Initiate Cancer
Source: PLoS One. 2011 Jan 31;6(1):e14632. doi: 10.1371/journal.pone.0014632 (PMC3031497; doi:10.1371/journal.pone.0014632)
Supplement: Table S2 — List of over represented motifs (that pass FDR of 0.01) in the "secondary target genes" promoters. We ran promoter analysis on the two "secondary target genes" groups (that passed the filters R>0.7 and R>0.6, see text). (R>0.6) denotes that the motif was found only when we used correlation R>0.6. Conserved in mouse - The motif is conserved in the mouse promoters (0.04 MB XLS) [file pone.0014632.s011.xls]

## Sheet: motifs table
Motifs/ TFs	motif conserved in mouse promoters		over representation p-value
CREB family			2e-09
ETS family	conserved		7e-12
AREB6.03			1e-07
GTF3R			1e-06
CHREBP_MLX.01			1e-07
WHN.01	conserved		4e-08
E2F4_DP1.01			1e-07
HIF1.01	conserved		7e-07
